# Supplementary material for: High-resolution structures with bound Mn2+ and Cd2+ map the metal import pathway in an Nramp transporter
Source: eLife. 2023 Apr 11;12:e84006. doi: 10.7554/eLife.84006 (PMC10185341; doi:10.7554/eLife.84006)
Supplement: Figure 1—source data 1. [file elife-84006-fig1-data1.zip]

Archive with 1 entries (1 files):
- NRAMP-90.fa
