# Supplementary material for: High-resolution structures with bound Mn2+ and Cd2+ map the metal import pathway in an Nramp transporter
Source: eLife. 2023 Apr 11;12:e84006. doi: 10.7554/eLife.84006 (PMC10185341; doi:10.7554/eLife.84006)
Supplement: Figure 1—source data 2. [file elife-84006-fig1-data2.zip › Nramp_90_RAxML_rooted.nwk]

(((((((((((((((((((((((W6MJG1_9ASCO/1-408:6.65236,A0A1E5R1I4_9ASCO/1-547:0.79095):0.43144,(((((((G0W9L9_NAUDC/1-548:0.17808,G0V6X1_NAUCC/1-542:0.28943):0.07181,(A0A0L8RI44_SACEU/1-547:0.12469,((G2WFC3_YEASK/1-548:0.00000,(A0A0L8VP59_9SACH/1-548:0.02553,E7NIG8_YEASO/1-548:0.01712):0.03001):0.13680,H0GVQ7_SACCK/1-538:0.14783):0.11766):0.26793):0.02603,H2B0G8_KAZAF/1-510:0.27137):0.08032,J7S517_KAZNA/1-556:0.37577):0.04588,(Q6FPW5_CANGA/1-536:0.59481,(A0A1X7QZ25_9SACH/1-563:0.26349,(((C5E0W9_ZYGRC/1-502:0.22644,A0A1Q3AKF8_ZYGRO/1-502:0.13694):0.09676,A0A1S7HWZ3_9SACH/1-510:0.24369):0.25777,G8ZVE3_TORDC/1-507:0.39878):0.09702):0.07206):0.04232):0.08041,(I2H176_TETBL/1-585:0.66814,A7TMY0_VANPO/1-549:0.36287):0.15657):0.11037,(((A0A0X8HWG0_9SACH/1-547:0.54456,G8JXH2_ERECY/1-552:0.21963):0.08626,(R9XCZ1_ASHAC/1-526:0.09606,Q75C79_ASHGO/1-544:0.19944):0.20769):0.26332,((((A0A0P1L119_9SACH/1-517:0.07989,C5DM85_LACTC/1-517:0.22605):0.18860,((((A0A1G4JSK8_9SACH/1-561:0.12317,A0A0C7MWR4_9SACH/1-568:0.14120):0.06797,A0A1G4JDJ8_9SACH/1-534:0.20989):0.08729,A0A1G4JAB0_9SACH/1-530:0.11195):0.04771,A0A1G4KLU1_9SACH/1-527:0.14486):0.05557):0.13939,(A0A1G4J9S3_9SACH/1-522:0.29954,A0A1G4M6U3_LACFM/1-511:0.29397):0.07467):0.12173,((W0T7W5_KLUMA/1-577:0.25303,A0A0A8L644_9SACH/1-546:0.15681):0.07580,Q6CRF0_KLULA/1-549:0.12685):0.25803):0.07930):0.06210):0.15489):0.16007,((A0A1V2LC36_CYBFA/1-569:0.25560,(A0A1E3P887_WICAO/1-513:0.32661,K0KM11_WICCF/1-564:0.31311):0.35531):0.12433,A0A1E4S3H0_CYBJA/1-515:0.50723):0.19324):0.18042,(A0A1E4TPI2_PACTA/1-518:0.70836,((A0A1B2J5J3_PICPA/1-545:0.08841,F2QLC4_KOMPC/1-545:0.07777):0.71855,(W1QBG9_OGAPD/1-578:0.11197,A0A1B7SML2_9ASCO/1-478:0.15019):1.55524):0.23517):0.15974):0.08309,(G3B9N0_CANTC/1-528:0.71024,A0A1E3QUG9_9ASCO/1-541:1.01047):0.23060):0.31922,((((A0A1B2JFS2_PICPA/1-480:0.05867,F2QVL5_KOMPC/1-480:0.00974):1.25945,W6MMS9_9ASCO/1-496:0.63846):0.22996,(((A0A1D2VKT1_9ASCO/1-501:0.78419,((((A0A1G4MA33_LACFM/1-470:0.33228,(((A0A1G4KKY4_9SACH/1-464:0.16036,(A0A1G4K094_9SACH/1-464:0.17939,A0A0C7MMI0_9SACH/1-466:0.26651):0.22128):0.07732,A0A1G4JAP2_9SACH/1-465:0.42961):0.15681,(A0A0N7MLP5_9SACH/1-466:0.08505,C5DI30_LACTC/1-469:0.02043):0.34772):0.11928):0.06660,(((A0A1B7TJC5_9ASCO/1-523:2.30579,(A0A1B7TG79_9ASCO/1-487:0.10241,(A0A0F4X7K8_HANUV/1-488:0.14072,(A0A1E5RLE2_9ASCO/1-479:0.14742,A0A1L0CX39_9ASCO/1-479:0.14300):0.23232):0.38585):2.44448):0.49256,A0A1E5R0D4_9ASCO/1-461:0.46441):0.70505,((Q6CJM8_KLULA/1-474:0.22839,A0A0A8KZ31_9SACH/1-474:0.21513):0.10582,W0TD96_KLUMA/1-481:0.14686):0.36405):0.12418):0.10035,((A7TFQ1_VANPO/1-464:0.31401,(G8BVZ4_TETPH/1-468:0.52603,Q6FY74_CANGA/1-469:0.27634):0.07717):0.06247,((A0A1Q3A7V8_ZYGRO/1-460:0.18849,A0A1S7H848_9SACH/1-464:0.28095):0.27879,(A0A1X7QZI5_9SACH/1-468:0.28657,J7RTZ2_KAZNA/1-469:0.36586):0.08238):0.04791):0.18407):0.34277,A0A1E3P875_WICAO/1-482:0.49118):0.11384):0.17057,A0A1E3QUU0_9ASCO/1-483:0.82828):0.10443,((A0A1E4SY82_9ASCO/1-499:0.65627,A0A1B7SF60_9ASCO/1-482:0.54134):0.20150,((A0A1V2LPN7_PICKU/1-463:0.34785,(A0A1E3NNI5_9ASCO/1-476:0.09932,A0A1Q2YEP6_9ASCO/1-476:0.07578):0.35404):0.32488,I2JXY6_DEKBR/1-423:0.49734):0.20517):0.81155):0.17432):0.55997,(A0A1E3PK14_9ASCO/1-537:0.62726,A0A0J9XB20_GEOCN/1-529:0.77008):0.17604):0.19251):0.37220,(((((((G1XK65_ARTOA/1-534:0.18162,S8AKN5_DACHA/1-533:0.25889):1.28281,((A0A194XM49_9HELO/1-535:0.27537,A0A1L7XTZ8_9HELO/1-545:0.32332):0.59266,A7ELS0_SCLS1/1-525:0.74751):0.37701):0.14635,(((K1WYP9_MARBU/1-537:0.13916,(A0A218ZAT3_9HELO/1-540:0.14468,A0A2H3EMV8_9HELO/1-584:0.15331):0.10332):0.13792,(A0A1E1L3M1_9HELO/1-544:0.00000,A0A1E1LYE0_RHYSE/1-543:0.20665):0.13032):0.47640,(A0A1L7X4A7_9HELO/1-529:0.26145,A0A194WW69_9HELO/1-505:0.35590):0.29706):0.29035):0.22979,(((A0A1J7IL77_9PEZI/1-501:0.57433,((A0A194V7N9_9PEZI/1-518:0.07315,A0A194WBV0_9PEZI/1-518:0.12713):0.79317,R8BY96_TOGMI/1-515:0.34135):0.11970):0.12303,(Q2GP18_CHAGB/1-548:0.74443,(F7VNY6_SORMK/1-534:0.10612,(Q9P4X9_NEUCS/1-537:0.17959,F8MPA1_NEUT8/1-535:0.10875):0.03878):0.45632):0.22226):0.18374,A0A194XB53_9HELO/1-483:1.64967):0.71190):0.78732,((((((((A0A1E1KCS8_9HELO/1-580:0.24019,A0A2H3FX87_9HELO/1-574:0.20412):0.07278,K1WQA5_MARBU/1-581:0.27527):0.18418,S3DNQ2_GLAL2/1-568:0.29976):0.11905,A0A0C3H9H1_9PEZI/1-574:0.35339):0.18798,(((((A0A136IVP6_9PEZI/1-532:0.53499,A0A0F4ZGI0_9PEZI/1-588:0.43987):0.17907,((A0A0G4NQ78_9PEZI/1-589:0.00000,(C9SS33_VERA1/1-576:0.23665,G2XHS8_VERDV/1-568:0.12258):0.20425):0.58769,(L2G5N7_COLGN/1-596:0.31165,(A0A1B7XXB6_COLHI/1-585:0.15947,(A0A1S1VHA9_9PEZI/1-584:0.13488,(A0A166RWB9_9PEZI/1-585:0.04625,E3QSR7_COLGM/1-580:0.26075):0.09909):0.10247):0.23266):0.07630):0.11295):0.09087,(((A0A178ER61_TRIRU/1-569:1.25938,N1JET8_BLUG1/1-590:1.86036):0.14882,(A0A0U1LWZ8_TALIS/1-549:0.35568,(((A0A0J9UT75_FUSO4/1-563:0.20596,W9IAA5_FUSOX/1-595:0.07737):0.04627,(A0A0I9XQ16_GIBFU/1-525:0.22743,N1RQ04_FUSC4/1-593:0.07343):0.04795):0.13007,A0A1B8B569_FUSPO/1-584:0.46127):0.09395):0.15660):0.07099,((A0A1L7TZZ5_9HYPO/1-522:0.00869,A0A2H3S6A3_GIBFU/1-522:0.08263):0.10442,((W9HL66_FUSOX/1-522:0.03501,W9JP04_FUSOX/1-522:0.00314):0.11542,W7MKV8_GIBM7/1-518:0.10136):0.03049):0.31575):0.02369):0.09886,((((((((A0A0F9XQL1_TRIHA/1-553:0.11128,A0A1T3C5J4_9HYPO/1-554:0.10374):0.04072,(A0A0W7VTU1_9HYPO/1-554:0.15448,G9NXY1_HYPAI/1-554:0.11514):0.12773):0.04716,G0RN87_HYPJQ/1-516:0.26518):0.05785,G9MPS7_HYPVG/1-470:0.07034):0.20850,A0A0M9VS78_9HYPO/1-505:0.37055):0.05194,((A0A0F7ZUN1_9HYPO/1-550:0.54823,(((A0A0B2WZT2_9HYPO/1-526:0.16688,A0A0B4FAM3_METAN/1-524:0.13832):0.07209,((A0A0A1TKF7_9HYPO/1-559:0.38876,(A0A179IBC3_CORDF/1-510:0.12045,(A0A168EXY8_CORDF/1-527:0.11649,((G3JGB6_CORMM/1-532:0.11451,A0A167SCW2_9HYPO/1-532:0.10764):0.09237,(J4KN91_BEAB2/1-529:0.07110,A0A167L402_9HYPO/1-533:0.11105):0.09625):0.09509):0.04490):0.35164):0.18548,A0A179G7T2_METCM/1-521:0.15744):0.05661):0.08125,((M1W531_CLAP2/1-526:0.19209,A0A168DAR4_9HYPO/1-522:0.25462):0.05138,A0A1B5KUD4_9HYPO/1-581:0.32006):0.05359):0.10377):0.05821,(A0A179HVL3_9HYPO/1-544:0.34315,(A0A2C5ZKK0_9HYPO/1-501:0.94383,A0A0L0MXS5_9HYPO/1-537:0.22756):0.11429):0.13128):0.07490):0.09930,F7WBX9_SORMK/1-575:0.63642):0.04173,((N4V0G4_COLOR/1-585:0.29572,L2GHE0_COLGN/1-557:0.24255):0.06792,((A0A1G4AYS7_9PEZI/1-589:0.09671,(A0A135UYG0_9PEZI/1-589:0.00635,A0A135SDB9_9PEZI/1-589:0.18935):0.07760):0.14954,((((A0A1S1VYA9_9PEZI/1-589:0.07046,(E3QU65_COLGM/1-584:0.37535,A0A066X3C7_COLSU/1-586:0.15486):0.14390):0.09920,A0A166X717_9PEZI/1-589:0.17523):0.10336,H1V7J4_COLHI/1-588:0.20675):0.10314,A0A1Q8RLI2_9PEZI/1-471:0.16799):0.04570):0.02777):1.16618):0.09447):0.07250,(A0A0G2FY16_9PEZI/1-554:0.60796,R8BK80_TOGMI/1-586:0.19081):0.20538):0.21482):0.08799,(((B8M2B9_TALSN/1-549:0.30822,A0A225AX03_9EURO/1-553:0.63072):0.54696,(((((A0A1Y2MBZ0_EPING/1-573:0.18261,((E3RZ35_PYRTT/1-578:0.00253,B2W346_PYRTR/1-479:0.67001):0.48098,(A0A0L1HEQ4_9PLEO/1-571:0.06122,A0A177DJC0_ALTAL/1-571:0.07098):0.11642):0.07464):0.14067,A0A178DXD8_9PLEO/1-576:0.37686):0.20739,(W6XQW1_COCCA/1-528:0.21641,M2SIE4_COCH5/1-530:0.12009):0.28343):0.15370,A0A1Y1ZWJ6_9PLEO/1-589:0.29960):0.14658,R7YY65_CONA1/1-557:0.75144):0.08728):0.06263,(((A0A1V8TZ12_9PEZI/1-562:0.11253,A0A1V8TP98_9PEZI/1-541:0.12291):0.48211,(A0A0S6XD43_9FUNG/1-477:1.38401,(A0A074WJX0_9PEZI/1-548:0.11865,((A0A074XV84_AURPU/1-551:0.13158,A0A074YX50_9PEZI/1-553:0.15169):0.05102,A0A074WPI9_9PEZI/1-549:0.12880):0.12383):0.37391):0.16282):0.08432,((((A0A1Y6LG52_ZYMTR/1-577:0.15604,A0A0F4GAY7_9PEZI/1-569:0.36320):0.27024,A0A2D3VQN3_9PEZI/1-578:0.33282):0.08645,N1PRF8_DOTSN/1-580:0.40640):0.05220,((M3D5Y1_SPHMS/1-576:0.28403,A0A2G5HQJ0_CERBT/1-585:0.28573):0.18977,(A0A139H8S2_9PEZI/1-582:0.15096,M2Z214_PSEFD/1-583:0.12454):0.19823):0.12552):0.74806):0.06755):0.14870):0.05277,(((A0A094AYZ9_9PEZI/1-571:0.45990,((A0A094BT85_9PEZI/1-552:0.11451,A0A292Q3E5_9PEZI/1-565:0.12776):0.08447,(A0A229YIK7_9EURO/1-536:0.10460,A0A094DTA2_9PEZI/1-561:0.09451):0.14359):0.05489):0.03457,A0A1B8CYC3_9PEZI/1-534:0.21065):0.25872,A0A1W5D7F3_9LECA/1-570:0.53936):0.18163):0.07017,((((W2SDZ7_9EURO/1-559:0.69576,(W2S2W5_9EURO/1-571:0.37711,((((V9DLD6_9EURO/1-547:0.10082,A0A1C1D0D4_9EURO/1-550:0.08754):0.09811,(W9VF09_9EURO/1-550:0.12958,A0A0D2DLW7_9EURO/1-550:0.24079):0.04230):0.07712,((((A0A178Z9K7_9EURO/1-547:0.26571,A0A178C2K9_9EURO/1-562:0.38727):0.04685,W9WSG5_9EURO/1-552:0.12537):0.09717,(((A0A072PFI0_9EURO/1-556:0.21411,A0A0D2EQ93_9EURO/1-547:0.09997):0.32125,A0A0D2FT24_9EURO/1-552:0.11277):0.06295,(((A0A0D1X6Y3_9EURO/1-547:0.24456,H6CAT5_EXODN/1-546:0.20609):0.05304,W9XHX7_9EURO/1-555:0.42943):0.04667,((A0A0D2DAX2_9EURO/1-557:0.24787,A0A0D1ZMZ6_9EURO/1-557:0.10758):0.17491,A0A0D2FF02_9EURO/1-553:0.17942):0.07842):0.03760):0.02423):0.05579,(H2ETP6_9EURO/1-548:0.10812,A0A072P3G0_9EURO/1-548:0.11204):0.16801):0.02849):0.11369,A0A0D2AFU0_9EURO/1-567:0.36917):0.11791):0.08785):0.17594,U1G9P7_ENDPU/1-577:0.49108):0.18342,((A0A1E3PWC5_LIPST/1-547:0.28778,W2S7Q8_9EURO/1-555:0.41781):0.17008,(E9CW21_COCPS/1-551:0.03961,J3KJD0_COCIM/1-569:0.00666):0.58233):0.14522):0.06683,(((V5HYB1_BYSSN/1-509:0.56090,V5FC58_BYSSN/1-568:0.29472):0.09876,(A0A232LR57_9EURO/1-567:0.50251,(((A0A225B005_9EURO/1-562:0.41469,((A0A2H3IWQ0_9EURO/1-576:0.17961,B6QQD6_TALMQ/1-565:0.20131):0.05393,B8LWJ9_TALSN/1-562:0.12775):0.15218):0.17011,A0A0U1LNU5_TALIS/1-552:0.40030):0.15550,A0A0F4YR61_TALEM/1-571:0.37940):0.10910):0.11733):0.10711,((((A0A1F7ZTC6_9EURO/1-571:0.17428,A0A0L1IRM9_ASPNO/1-571:0.11582):0.22598,((A0A0U5CM03_9EURO/1-581:0.20001,Q5B1E7_EMENI/1-596:0.21953):0.05689,A0A0F8VIG0_9EURO/1-572:0.23205):0.10807):0.09083,((((A0A0S7E0I9_9EURO/1-572:0.12455,A1CWK4_NEOFI/1-575:0.10570):0.02151,A0A0K8L5Z7_9EURO/1-574:0.14888):0.06488,A1CI34_ASPCL/1-573:0.19171):0.07626,(A0A1L9SPD4_9EURO/1-558:0.46019,(A0A1E3BQJ7_9EURO/1-573:0.34190,(A0A1L9X750_ASPAC/1-551:0.20664,((A0A124BW37_ASPNG/1-568:0.05625,A0A1L9UH63_9EURO/1-568:0.06617):0.14527,A0A1L9S0G6_ASPWE/1-570:0.25794):0.07224):0.06294):0.04905):0.04022):0.03604):0.08714,((A0A150VHK4_9PEZI/1-577:0.27275,A0A0B8N6Z2_9EURO/1-572:0.12492):0.22441,((A0A1V6TBD0_9EURO/1-574:0.23544,((A0A1Q5UNX1_9EURO/1-573:0.05035,A0A1S9RX58_9EURO/1-575:0.07610):0.05941,S7ZXF7_PENO1/1-576:0.27748):0.09432):0.03721,(W6QRD7_PENRF/1-573:0.07261,((K9G7T6_PEND1/1-571:0.19241,A0A0A2LGT9_PENIT/1-573:0.09602):0.05638,((A0A135LPL8_PENPA/1-573:0.05078,A0A1V6T2N5_9EURO/1-573:0.09654):0.00441,((((A0A0M8P0D9_9EURO/1-576:0.07227,A0A1V6NKH9_9EURO/1-575:0.02531):0.05092,A0A1V6QF30_9EURO/1-571:0.20630):0.02194,A0A1V6UXH2_9EURO/1-574:0.08458):0.12929,(A0A1V6Z9X4_PENNA/1-574:0.10086,(A0A1F5LGN9_9EURO/1-570:0.17327,A0A1V6S741_9EURO/1-574:0.06857):0.01530):0.09879):0.07056):0.03152):0.01662):0.16698):0.08763):0.16098):0.11199):0.13073):0.13202):0.21014):0.27497,((A0A1D8N9L8_YARLL/1-564:0.85808,((F2QUU2_KOMPC/1-465:1.01439,W6MUV6_9ASCO/1-484:0.65753):0.14136,((((C4YCH8_CLAL4/1-522:0.12867,A0A202G9C5_CLALS/1-520:0.02364):0.42268,A0A2H0ZSR8_9ASCO/1-481:0.46931):0.21292,(G3B165_CANTC/1-488:0.61443,A0A1E4RNW7_9ASCO/1-483:0.58594):0.10895):0.28131,((((G8JP08_ERECY/1-526:0.46392,(R9XDS4_ASHAC/1-530:0.12570,Q75AS9_ASHGO/1-532:0.17655):0.52383):0.39931,A0A1E3QPG2_9ASCO/1-537:0.87349):0.08545,(K0KT95_WICCF/1-580:0.33247,((A0A1V2LDB6_CYBFA/1-508:0.39856,A0A1E4RW16_CYBJA/1-569:0.40936):0.23233,A0A1E3P491_WICAO/1-521:0.29068):0.06086):0.20783):0.08752,((A0A1G4MJ21_LACFM/1-469:0.47412,(((G0VD89_NAUCC/1-542:0.47318,G0WEG4_NAUDC/1-558:0.35454):0.15642,(((C5DSS2_ZYGRC/1-533:0.15553,A0A1Q3ABB7_ZYGRO/1-532:0.15119):0.20518,(A0A212M5C5_ZYGBA/1-523:0.04742,A0A1S7H8H6_9SACH/1-526:0.04731):0.35330):0.31338,(H0H0P6_SACCK/1-471:0.26015,B3LIU4_YEAS1/1-560:0.05435):0.26411):0.09946):0.04950,Q6FVG9_CANGA/1-539:0.47896):0.31778):0.09131,((A0A1G4JSU9_9SACH/1-491:0.33781,A0A1G4K3A6_9SACH/1-503:0.23336):0.10294,A0A0P1KXG5_9SACH/1-506:0.25991):0.39236):0.16410):0.09226):0.12157):0.33515):0.18153,((A0A060SZS3_BLAAD/1-485:0.69104,A0A167FHE7_9ASCO/1-549:0.91099):0.21837,A0A0J9XCA3_GEOCN/1-570:0.91681):0.32222):0.16440):0.15050,(A0A067M3H4_9HOMO/1-530:0.75841,(G1X0H8_ARTOA/1-575:0.30531,S8BA84_DACHA/1-541:0.31542):0.83225):0.26289):0.14959):0.17201,(A0A1U7LS29_9ASCO/1-543:1.29346,(R4X701_TAPDE/1-513:0.30708,A0A1Y2FAK1_9ASCO/1-472:0.42528):0.92160):0.17977):0.18887,(B6JX82_SCHJY/1-515:0.63705,(S9VWE8_SCHCR/1-516:0.16957,S9QWU5_SCHOY/1-517:0.16268):0.41448):0.67301):0.73963,((((A0A1X6NFF8_9APHY/1-501:0.04666,B8PN04_POSPM/1-500:0.04719):0.93691,(((B0CNV5_LACBS/1-492:0.41468,A0A0D7APD4_9AGAR/1-446:1.42668):0.24846,(A0A0L6WNJ6_9AGAR/1-470:0.44143,(A0A067NUG9_PLEOS/1-491:0.51127,A0A137QCI4_9AGAR/1-520:0.54667):0.22379):0.06432):0.12342,V2X0X1_MONRO/1-558:0.70284):0.21967):0.41367,((K5VD17_PHACS/1-546:0.35961,A0A0C3P100_PHLGI/1-501:0.39438):0.44351,W4KP24_9HOMO/1-488:0.68973):0.47210):0.52554,A0A109FHR2_9BASI/1-475:1.56134):0.85713):0.78240,((A0A1Y2CVT6_9FUNG/1-501:1.74661,F4NRL7_BATDJ/1-486:1.19870):0.32065,A0A1Y1YMU8_9FUNG/1-495:1.45898):0.43420):0.21739,A0A075AX45_9FUNG/1-434:2.56989):0.37326,(L1IFG5_GUITH/1-440:1.11270,(L1IR64_GUITH/1-448:1.53193,L1J6S8_GUITH/1-500:0.66754):0.53385):0.86045):0.15106,(A0A0N1JT02_9NEIS/1-424:2.08741,((((((U1APU2_9NEIS/1-435:0.16704,A0A1R0MR04_9NEIS/1-434:0.19259):0.79093,A0A224VPU0_9NEIS/1-435:0.50961):0.21372,((A0A0P0KL32_9BURK/1-437:0.11268,A0A2A7S652_BURGA/1-437:0.21814):0.13364,((A0A0N0GR41_9NEIS/1-438:0.58921,(A0A1E3LB40_9BURK/1-436:0.11968,A0A0U2YBF1_9BURK/1-436:0.26908):0.12125):0.06184,(((((Q2SV47_BURTA/1-452:0.21258,A0A0H2WIR3_BURMA/1-437:0.23700):0.03632,A0A291CJ32_BURTH/1-437:0.18486):0.12395,A0A118E7Y5_9BURK/1-437:0.23537):0.08227,A0A118DTW9_9BURK/1-435:0.30599):0.17074,(A0A103QU04_9BURK/1-438:0.24027,((A0A132DAT1_BURVI/1-438:0.14642,(A0A124QII9_9BURK/1-438:0.14493,(A0A228JRH5_9BURK/1-438:0.06774,A0A1B4N371_9BURK/1-438:0.21161):0.10029):0.06434):0.10157,A0A132E960_9BURK/1-438:0.14977):0.05543):0.08940):0.05261):0.05836):0.41425):0.71313,((((A0A1N6UY41_9BURK/1-440:0.28292,(((A0A1P8K1S7_9BURK/1-438:0.29097,((A0A1H7D251_9BURK/1-441:0.27423,A0A1E4IRE9_9BURK/1-441:0.07182):0.03930,E6V012_VARPE/1-442:0.28092):0.04835):0.11034,((A0A1I4PSA8_9BURK/1-439:0.51872,(A0A1I1ZIA2_9BURK/1-440:0.16240,(A0A0Q5MIZ7_9BURK/1-440:0.36109,A0A1I1YY04_9BURK/1-440:0.07434):0.05841):0.19688):0.06403,A0A126ZH53_9BURK/1-440:0.09636):0.16247):0.10180,A0A0P9A6V0_VARPD/1-442:0.14724):0.08590):0.46365,(A0A1M7GEX3_9BURK/1-438:0.36771,((A0A1H7QXG2_9BURK/1-440:0.25490,A0A0U3ML38_9BURK/1-440:0.29050):0.25729,A0A246HFN0_9BURK/1-438:0.45821):0.45668):0.19688):0.20071,(((((A0A1H8FP38_9GAMM/1-439:0.33398,A0A0G9IBF9_9XANT/1-442:0.20084):0.16030,A0A0F3KPQ6_9GAMM/1-440:0.19909):0.47239,(((I3CUJ4_9BURK/1-448:0.09384,(A0A223PAV6_9BURK/1-438:0.51546,A0A246WV20_9BURK/1-448:0.18402):0.12005):0.08446,J2W8V3_9BURK/1-448:0.19323):0.30596,((A0A127Q6I6_9BURK/1-440:0.29025,A0A127PE12_9BURK/1-440:0.10074):0.11892,(F1VZM7_9BURK/1-440:0.54629,(((A0A098UAC2_9BURK/1-443:0.25831,A0A0Q6RGQ2_9BURK/1-442:0.17331):0.13493,A0A0J1DAN9_9BURK/1-433:0.57177):0.28836,(((A0A1H7IP86_9BURK/1-438:0.13810,(A0A0Q5DX91_9BURK/1-443:0.26749,A0A1E7WCJ9_9BURK/1-443:0.00852):0.14990):0.17791,A0A1H8QWV6_9BURK/1-443:0.17593):0.02270,A0A1M7RCS8_9BURK/1-440:0.11349):0.12315):0.12666):0.10723):0.13616):0.28589):0.13847,((A0A0B1Y604_9RALS:0.08467,(A0A2A4AEH0_RALPI/1-439:0.16124,A0A223H848_9RALS:0.16408):0.13121):0.46762,(((((A0A1Q8J071_9BURK/1-442:0.19692,((A0A1H5NQZ6_9BURK/1-442:0.05389,(A0A1L6I874_9BURK/1-442:0.26948,A0A1H4FFW5_9BURK/1-442:0.20947):0.07470):0.11424,(A0A2C9BYW2_9BURK/1-442:0.05355,A0A1N6KJJ4_9BURK/1-442:0.21827):0.10467):0.05142):0.12378,((A0A1I3E9V0_9BURK/1-442:0.14092,(A0A1H7QHT2_9BURK/1-442:0.11752,(A0A1G6JAH3_9BURK/1-441:0.20836,(A0A1H6UIU7_9BURK/1-441:0.32992,A0A0A6QBC9_9BURK/1-441:0.09801):0.08522):0.12209):0.12186):0.03634,(I5CR75_9BURK/1-442:0.21775,A0A1N7SFG5_9BURK/1-442:0.09549):0.07656):0.14148):0.10768,((A0A0C1YL52_9BURK/1-443:0.22281,(((A0A158ALU0_9BURK/1-455:0.18008,A0A158BRG5_9BURK/1-443:0.19356):0.03624,K8RA65_9BURK/1-443:0.12170):0.06965,(A0A158DXF3_9BURK/1-443:0.20049,R4WKX6_9BURK/1-452:0.20239):0.08255):0.07527):0.09942,(A0A158EG40_9BURK/1-465:0.18394,A0A069PAE8_9BURK/1-443:0.21255):0.12967):0.09139):0.10118,A0A0F5K353_9BURK/1-439:0.77266):0.12082,((A0A024H9L2_PSEKB/1-437:0.26787,A0A0F0DLS7_9PSED/1-437:0.22734):0.29717,((U3HEI1_PSEAC/1-438:0.08943,(A0A1I0UI24_9PSED/1-438:0.32140,(A0A221L7I5_PSEAI/1-435:0.12278,(((((A0A1H6T308_9PSED/1-439:0.27195,A0A1C2DZZ0_9PSED/1-439:0.07081):0.17317,A0A1X0N347_9PSED/1-439:0.09215):0.09727,A0A0P9RAJ4_9PSED/1-438:0.17598):0.09308,A0A0N8QU30_PSECA/1-461:0.06768):0.10030,A0A2G0VSZ5_9PSED/1-439:0.08869):0.17920):0.12273):0.03401):0.34435,((J3ICX9_9PSED/1-444:0.19423,(A0A1K1YLL6_9PSED/1-439:0.12457,((((A0A1T2YDL9_PSEFL/1-439:0.13789,A0A1N6Z1A3_9PSED/1-439:0.13403):0.03163,A0A1H4QER5_9PSED/1-441:0.19288):0.11661,((A0A1H2A3W0_9PSED/1-439:0.20354,(((A0A0J6GH01_9PSED/1-440:0.31583,A0A0M4QH60_9PSED/1-441:0.03561):0.19766,K0WLF1_PSEFL/1-461:0.12796):0.04149,A0A263S927_PSEFL/1-439:0.11979):0.04182):0.10657,(A0A1H2MYP1_9PSED/1-439:0.13276,((A0A0C2IFY9_9PSED/1-441:0.28391,A0A1H6PCQ1_9PSED/1-440:0.23345):0.09048,A0A0X1T6S1_PSEAA/1-440:0.06609):0.15120):0.12810):0.07138):0.07499,A0A1T1HJG0_9PSED/1-439:0.27568):0.14215):0.06051):0.18022,A0A1M6GYG9_9PSED/1-439:0.34614):0.19308):0.21683):0.09739):0.10351):0.16760):0.13625,((((A0A1I3XXW9_9SPHN/1-438:0.62828,A0A1T4QR64_9PROT/1-422:0.74341):0.26574,A0A2E1YZ81_SPHSX/1-442:0.57300):0.25422,((A0A0N1AML8_9SPHN/1-445:0.93756,A0A117V178_9SPHN/1-452:0.66377):0.33196,(A0A1G5SNR9_9SPHN/1-450:0.15435,A0A1B3ZHC9_9SPHN/1-438:0.19332):0.54944):0.22092):0.13686,(A0A0Q8FPT8_9CAUL/1-439:0.40580,(A0A2G5QSV2_9CAUL/1-443:0.21573,D5VMR2_CAUST/1-444:0.17938):0.14559):0.50523):0.19935):0.07039):0.09750,C6X9A7_METGS/1-444:0.79036):0.16291):0.19991,(A0A1V4LTS7_9PSED/1-430:0.09901,(J3ICH9_9PSED/1-430:0.17208,(A0A0C2RU30_9PSED/1-420:0.35644,A0A1B4X001_9PSED/1-430:0.16275):0.05215):0.22078):1.62365):0.23786,A0A254QBV9_9PROT/1-417:2.15088):0.23428):0.23150):0.09576,(((G1XZH6_9PROT/1-451:1.12591,(((((((A0A1H4HPL9_9BURK/1-439:0.46997,(((A0A1X0MQN2_9BURK/1-434:0.15191,(A0A221AB38_9BURK/1-434:0.18338,((A0A2C9A3V1_9BURK/1-434:0.24226,I2IJJ4_9BURK/1-434:0.14376):0.02709,(((B5WRX9_9BURK/1-433:0.21177,(A0A1Q8IVM0_9BURK/1-434:0.23345,A0A1X7HWE9_9BURK/1-433:0.18872):0.06701):0.06366,A0A1H1CBL5_9BURK/1-434:0.13563):0.05337,(E1T9Y1_BURSG/1-431:0.17857,A0A211YT22_9BURK/1-431:0.12209):0.17589):0.05030):0.08005):0.05368):0.26608,A0A1I3N2L1_9BURK/1-434:0.21249):0.15390,(A0A1H6UKR1_9BURK/1-433:0.18493,(B2JI69_PARP8/1-448:0.30365,A0A1H6NCJ2_9BURK/1-454:0.24953):0.12835):0.24863):0.05405):0.09459,A0A1L6HX41_9BURK/1-433:0.53249):0.20876,((A0A1B4ATW8_9BURK/1-435:0.18519,(A0A1B4S8A6_9BURK/1-434:0.12137,(A2S2E6_BURM9/1-435:0.13719,Q2SWA3_BURTA/1-520:0.17912):0.07152):0.02782):0.28847,A0A063BI43_9BURK/1-427:0.52205):0.23548):0.04963,(((((((((A0A158KF18_9BURK/1-445:0.16189,A0A158FUL1_9BURK/1-444:0.14341):0.06828,((((A0A158AD71_9BURK/1-445:0.13772,A0A158A8P8_9BURK/1-445:0.16972):0.05829,(K8RD50_9BURK/1-445:0.14418,A0A158B140_9BURK/1-445:0.17749):0.07223):0.02374,A0A158FZA4_9BURK/1-445:0.19512):0.01667,(A0A158BDY6_9BURK/1-445:0.23860,A0A038H519_9BURK/1-445:0.10261):0.06711):0.03081):0.03140,A0A158AUU0_9BURK/1-443:0.26532):0.03393,A0A158DJN1_9BURK/1-443:0.20648):0.14121,(A0A069NU03_9BURK/1-444:0.15383,A0A0C2CLA5_9BURK/1-444:0.13368):0.18760):0.03594,A0A0L0MGZ5_9BURK/1-443:0.31491):0.06441,A0A158L5E6_9BURK/1-446:0.90051):0.08042,(A0A158CP92_9BURK/1-441:0.12032,A0A158DDQ6_9BURK/1-441:0.15557):0.39265):0.15179,((((A0A158HK49_9BURK/1-446:0.21759,A0A158JDS1_9BURK/1-444:0.14519):0.07791,A0A2C9AF43_9BURK/1-441:0.20473):0.06201,A0A069PGJ5_9BURK/1-446:0.25485):0.12389,(((A0A0Q5PYR6_9BURK/1-449:0.09527,A0A158H412_9BURK/1-464:0.18383):0.11067,(B2JRQ9_PARP8/1-473:0.33820,(A0A160GQT5_PSEPU/1-439:1.12115,A0A158EGN3_9BURK/1-448:0.26552):0.13789):0.11843):0.05136,A0A226X833_9BURK/1-510:0.22092):0.20749):0.13296):0.26048):0.14743,(((A0A1G6R3B7_9BURK/1-441:0.30555,(A0A1H0SC46_9RALS/1-431:0.18006,A0A2E9S8R7_9BURK/1-431:0.23703):0.29201):0.11526,H1S499_9BURK/1-438:0.52254):0.35486,(A0A2A7SF00_BURGA/1-430:0.20982,(C5AIP1_BURGB/1-446:0.29564,A0A0B6S3Y1_BURGL/1-443:0.05816):0.11059):0.50534):0.18042):0.48898,(((A0A231UAV1_9BURK/1-441:0.12545,(V5PUJ1_9BURK/1-411:0.19991,A0A0A8BUW0_9BURK/1-409:0.19234):0.07550):0.07300,A0A0H3X1T7_9BURK/1-441:0.29005):0.09971,A0A0U2W4S0_9BURK/1-438:0.10521):0.80465):0.58666,(A0A1Q3KMF2_9PROT/1-438:1.74835,((A0A1X7Q944_AZOLI/1-426:0.25884,(G7Z7B7_AZOL4/1-429:0.17545,((A0A0F2L0G0_9PROT/1-422:0.27322,D3NTL5_AZOS1/1-438:0.17615):0.07177,A0A1X7H239_9PROT/1-429:0.05382):0.08326):0.19236):1.52592,((A0A261SFQ8_9BORD/1-428:0.51921,(((A0A261VC67_9BORD/1-420:0.50807,A0A0H4VYZ5_9BORD/1-421:0.18572):0.11997,Q2L2L8_BORA1/1-421:0.29080):0.59117,(((A0A0L8EQG1_9BURK/1-427:0.31591,(((A0A1N7R437_9BURK/1-428:0.07183,((A0A0Q8Y0L7_9BURK/1-427:0.08738,(((D4XFA5_9BURK/1-429:0.25621,A0A0M9IN17_9BURK/1-428:0.23792):0.10800,A0A0U1QD31_9BURK/1-428:0.02955):0.09859,A0A0M7CWB0_9BURK/1-427:0.22028):0.06619):0.15182,A0A0Q8BKF7_9BURK/1-427:0.18154):0.11971):0.07332,A0A0M7JIQ7_9BURK/1-428:0.30899):0.07113,A0A1Z3H9L8_ACHDE/1-428:0.19546):0.18885):0.13540,(((((A0A193GD41_9BORD/1-428:0.32996,A0A261R3M2_9BORD/1-430:0.20337):0.20485,A0A193FKL1_9BORD/1-430:0.10433):0.05980,(A0A1B2R4C0_9BORD/1-430:0.19786,A0A261UH40_9BORD/1-430:0.09629):0.05436):0.10333,A0A1W6Z734_9BORD/1-427:0.31413):0.20828,A0A261SBD2_9BORD/1-428:0.46350):0.30377):0.19121,(A0A157RFA9_9BORD/1-428:0.23944,A0A1W6ZBK2_9BORD/1-430:0.32082):0.39483):0.09827):0.22851):1.17945,H8KZ78_FRAAD/1-428:2.49561):1.19080):0.51939):0.62753):0.15242):0.26572,(((((((Q46SX2_CUPNJ/1-435:0.46105,A0A142JSL7_9BURK/1-426:0.55427):0.23491,A0A1I1J7C7_9BURK/1-425:0.62358):0.61267,V2K4S9_9BURK/1-415:0.84653):0.20652,(A0A246JCH0_9BURK/1-447:0.87354,(A0A1M7LEH8_9BURK/1-437:0.44970,A0A1G7NS42_9BURK/1-441:0.32999):0.58581):0.12125):0.13604,A0A0Q8Q0Z6_9BURK/1-450:0.76698):0.36986,(A0A1E4N2I0_9SPHN/1-446:1.29764,((((((A0A172YFS2_9GAMM/1-436:0.40898,A0A1I1LPA8_9GAMM/1-440:0.61452):0.68792,((((((A0A285NLV9_9PSED/1-477:0.57502,A0A270PBR2_9PSED/1-457:0.65184):0.20140,((I4N1Y3_9PSED/1-455:0.38674,A0A2C6D165_PSEAI/1-438:1.00801):0.10582,(A0A1H6SBR0_9PSED/1-443:0.15011,A0A1I0ARW8_9PSED/1-442:0.19426):0.37604):0.08132):0.08592,((A0A257C1M6_9PSED:0.17119,A0A147H2X0_9PSED/1-449:0.14230):0.21308,(A0A1M6JR15_9PSED/1-453:0.43637,A0A261S3B9_9BORD/1-448:0.53182):0.06257):0.12296):0.07873,A0A0Q4H3Y7_9BURK/1-447:0.30156):0.11246,(((D2UAU4_XANAP/1-450:0.24786,(A0A109HKV2_XANCT:0.08883,A0A0K3A6P6_XANCT:0.15898):0.14717):0.07177,A0A0A8E5L8_9XANT/1-443:0.14878):0.27127,((((MNTH_XYLFA/1-472:0.20698,Z9JH47_9GAMM/1-430:0.14674):0.38493,(G0K3A5_STEMA:0.12334,A0A1A6Y7D8_STEMA:0.18444):0.33595):0.04401,(A0A0R0B1B7_9GAMM/1-444:0.43817,(((A0A099Q3S3_9XANT/1-444:0.09380,A0A0D0KXZ6_XANCA/1-444:0.17517):0.08196,(A0A2D2RZR4_XANCI/1-444:0.14473,(A0A0G9HNR8_9XANT/1-444:0.10598,A0A0N8GDT3_9XANT/1-444:0.24909):0.07688):0.03945):0.01400,A0A0Q5G0M6_9XANT/1-448:0.14717):0.13889):0.07852):0.06295,((A0A023Y2U8_9GAMM/1-448:0.14508,A0A246HMB0_STEMA/1-446:0.19774):0.05668,A0A1B2N527_9GAMM/1-448:0.16017):0.14685):0.10519):0.06438):0.08668,(((A0A160PKW7_9RHIZ/1-450:0.11509,A9VX82_METEP/1-451:0.16378):0.11063,A0A0Q6BY99_9RHIZ/1-443:0.25732):0.12901,((A0A0Q5ZRN8_9RHIZ/1-449:0.30970,(((A0A0Q4XPE0_9RHIZ/1-446:0.17178,A0A1I2TK97_9RHIZ/1-446:0.25478):0.07030,A0A0S9PRY4_9RHIZ/1-446:0.15392):0.11877,(A0A0Q4UKK7_9RHIZ:0.24717,A0A0Q5DQU8_9RHIZ:0.23358):0.08497):0.05296):0.07225,((B0ULS0_METS4/1-441:0.23493,B8IDJ6_METNO/1-444:0.23033):0.16725,(A0A0J6VT07_9RHIZ/1-444:0.16862,(A0A179SGJ9_9RHIZ/1-441:0.08450,A0A0C6FNY7_9RHIZ/1-444:0.19742):0.07505):0.19913):0.14211):0.04956):0.10612):0.11375):0.06415,((A0A1M2Z4M2_9RHIZ/1-450:0.67513,(((A0A2E2X508_9RHIZ/1-454:0.59113,((A0A1Q8ZN25_9RHIZ/1-457:0.27174,(A0A1Q8ZYY4_9RHIZ/1-453:0.19475,A0A109D043_AGRVI/1-453:0.21042):0.20660):0.20450,(A0A1Q9AE71_9RHIZ/1-456:0.12876,A0A1Q9AS72_9RHIZ/1-457:0.19262):0.34500):0.12296):0.08056,((A0A1M3Q9T3_9PROT:0.54937,(B5ZHZ6_GLUDA:0.59527,(((((((G2I2F3_KOMMN/1-460:0.31080,A0A070AAW5_9PROT/1-453:0.13119):0.21330,((A0A0D6Q7G4_KOMXY/1-460:0.25790,A0A0M0EJ51_KOMEU/1-457:0.17012):0.03982,W5Y7P4_KOMXY/1-459:0.09705):0.11839):0.05379,((((A0A0D6N6W3_9PROT/1-458:0.26864,((G6XH10_9PROT/1-456:0.18662,(A0A149T9P4_9PROT/1-450:0.11106,A0A149RWL4_GLUOY/1-449:0.17394):0.22959):0.07142,(((A0A0S6TL28_9PROT/1-461:0.11249,A0A149STV0_GLUTH/1-466:0.10443):0.08620,A0A177G2T1_GLUJA/1-461:0.19867):0.16898,A0A252BM58_9PROT/1-458:0.09964):0.09937):0.19042):0.03904,A0A149TYE7_9PROT/1-455:0.12603):0.13911,(A0A1A0D5H7_ACEPA/1-457:0.11761,(S6CX25_ACEPA/1-457:0.21708,A0A220ZVX5_ACEPA/1-457:0.14059):0.15750):0.16214):0.02882,(A0A0D6QA33_KOMXY/1-461:0.13232,((A0A1D8UWV7_9PROT/1-457:0.17075,A0A0D6NLD8_9PROT/1-459:0.28364):0.14333,((((A0A270BDY3_9PROT/1-443:0.11152,(A0A0U5F4Z5_9PROT/1-443:0.12767,A0A269Y0R6_9PROT/1-443:0.15571):0.05931):0.36252,A0A1U9RHD1_9PROT/1-455:0.25554):0.12563,A0A252EFA0_9PROT/1-457:0.11658):0.09223,A0A0D6MQH0_9PROT/1-466:0.11394):0.05267):0.09514):0.05064):0.04791):0.10956,(D5QFR5_KOMHA/1-454:0.70066,(A0A0D6MUZ1_ACEAC/1-437:0.19176,A0A1U9KJW2_ACEAC/1-437:0.16439):0.51955):0.16643):0.06768,(A0A060QJI4_9PROT/1-461:0.41845,(A0A0D6MGV1_9PROT/1-454:0.60638,(A0A1U9KND1_9PROT/1-438:0.37322,A0A023D9B4_ACIMT/1-431:0.58850):0.22267):0.16609):0.09181):0.07093,(A0A060Q8P6_9PROT/1-436:0.15918,A0A2C6HJF6_9PROT/1-435:0.30131):0.75054):0.05907,(A0A149R6B9_9PROT/1-439:0.27299,A0A0D6NET0_9PROT/1-451:0.48139):0.36858):0.08772):0.11452):0.05948,((((B2IHZ6_BEII9/1-450:0.56673,(A0A1R3U3N0_9RHIZ/1-452:0.22710,A0A120KYM9_9BURK/1-452:0.41168):0.06107):0.09947,(A0A071IAA0_AGRRH:0.20442,((A0A1C3VHX5_9RHIZ:0.20808,A0A1C3UF83_9RHIZ:0.18361):0.05637,L0LNR1_RHITR:0.13593):0.09660):0.11850):0.06688,(A0A258E349_9RHIZ/1-455:0.34281,(((((A0A0Q7WWP0_9RHIZ/1-454:0.19499,A0A1C2DZ83_9RHIZ/1-455:0.23551):0.10584,A0A1V8RUS6_9RHIZ/1-454:0.20431):0.04917,(A0A0Q7W9R3_9RHIZ/1-455:0.11009,A0A0Q8ANE0_9RHIZ/1-455:0.20306):0.19551):0.06289,((((X6HAV2_9RHIZ/1-454:0.08554,A0A1Q4AEA4_9RHIZ/1-455:0.22537):0.06822,A0A1I5DV39_9RHIZ/1-452:0.14049):0.05593,(A0A2A3CP40_9RHIZ/1-449:0.16847,(A0A090E429_9RHIZ/1-453:0.15926,(G6Y3V5_9RHIZ/1-455:0.10795,A0A2A3CB50_9RHIZ/1-454:0.21185):0.04738):0.05421):0.04541):0.03359,(X6IDS8_9RHIZ/1-452:0.17850,M5FH80_9RHIZ/1-455:0.17719):0.02556):0.08577):0.11847,A0A1M3MGU9_9RHIZ/1-453:0.51934):0.06514):0.14970):0.06516,A0A223VP62_9PSED/1-450:0.53978):0.06423):0.07049):0.04271,(((((Q3SRB9_NITWN/1-460:0.14946,A3WZD1_9BRAD/1-462:0.15996):0.09097,(A0A1V4HYQ4_NITVU/1-462:0.18652,(A0A1M3CKU5_9BRAD/1-454:0.25152,Q1QL62_NITHX/1-464:0.12807):0.05003):0.01544):0.02527,A0A1Q3KAN2_9BRAD/1-455:0.14401):0.21653,(A0A2B8BG99_9PROT/1-452:0.35669,(A0A158KNC1_9BURK/1-452:0.15191,((A0A069P863_9BURK/1-446:0.17128,(A0A158K5K6_9BURK/1-447:0.20367,((A0A158E1K6_9BURK/1-447:0.13149,(A0A158DT69_9BURK/1-447:0.21484,A0A158CTR0_9BURK/1-447:0.18083):0.07270):0.04619,A0A158AM60_9BURK/1-447:0.14582):0.06762):0.11701):0.18182,((A0A1H6P736_9BURK/1-446:0.55751,E1TB81_BURSG/1-452:0.38264):0.13199,A0A090HEB9_9BURK/1-452:0.10544):0.07041):0.03506):0.14131):0.09402):0.06531,(A0A0Q7U132_9RHIZ:0.45807,(((A0A1Q4BW69_9RHIZ:0.40662,A0A239IMR7_9BRAD/1-470:0.13077):0.05841,((A0A1G9XYX6_9BRAD/1-458:0.25138,((((A0A265PW55_9BRAD/1-450:0.08525,((((A0A0A3YMG7_BRAJP/1-450:0.09985,(A0A176Y958_9BRAD/1-450:0.20539,A0A176Z6L8_9BRAD/1-450:0.18718):0.06871):0.04158,(A0A0D7P1C7_9BRAD/1-450:0.20975,I0G6I6_9BRAD/1-454:0.13900):0.03558):0.03250,((A0A1I5FTP0_9BRAD/1-450:0.26981,A0A1I3HTA2_9BRAD/1-450:0.10478):0.08564,A0A150U6F9_9BRAD/1-450:0.02327):0.10600):0.01898,((A0A150Z7Q9_9BRAD/1-450:0.12752,A0A1C3WBT0_9BRAD/1-450:0.18445):0.06964,A0A0E4FZ13_9BRAD/1-450:0.12956):0.05486):0.08693):0.14263,A0A1J5PS56_9ZZZZ/1-443:0.29926):0.04804,(A0A1G6J7P6_9BRAD/1-457:0.02145,((A0A1C2EWE2_9BRAD/1-457:0.16821,A0A2A6NL00_9BRAD/1-457:0.13296):0.11664,A0A109JDL7_9BRAD/1-456:0.09435):0.03832):0.31277):0.04383,A0A1N6K4B9_9BRAD/1-460:0.12737):0.06333):0.06611,((A0A1B9YPK8_9BRAD/1-462:0.17191,A0A1B1UGE3_9BRAD/1-460:0.04575):0.07531,(A0A0R3KY99_9BRAD/1-464:0.16781,A0A0R3N1Q1_9BRAD/1-464:0.01193):0.06819):0.12529):0.03334):0.06324,((A0A0T1XIN7_9RHIZ:0.20670,(((A0A0Q5XLW4_9RHIZ:0.01591,A0A1H9T227_9RHIZ/1-455:0.20676):0.26476,A0A0Q6SQ12_9RHIZ:0.30939):0.13684,A0A0Q7PU71_9RHIZ/1-452:0.03623):0.10430):0.10962,A0A1C7P5Z9_9RHIZ/1-452:0.03789):0.22076):0.04071):0.10420):0.05484):0.04659):0.08391,V4N9Z2_9CAUL/1-449:0.59191):0.04936):0.16343,(A0A2G6TQ05_9BURK/1-456:0.03801,A0A1H3P8C0_9BURK/1-456:0.19590):1.60525):0.07108,((((A0A291MYJ3_SPHYA/1-475:0.50262,A0A285QXH8_9SPHN/1-452:0.23943):0.37778,A0A1X7GIQ7_9SPHN/1-454:0.52951):0.17865,(((((A0A1H8KU71_9PROT/1-416:0.57143,A0A1H8M6W9_9PROT/1-445:0.68504):0.72448,A0A1S6FQM2_9SPHN/1-433:0.45961):0.08582,((A0A196NIW5_9SPHN/1-440:0.31091,A0A1I3NLK0_9SPHN/1-440:0.07808):0.29854,A0A1Q4DT15_9SPHN/1-448:0.35822):0.18809):0.12019,(((((((((A0A1R1YYJ4_9SPHN:0.11843,A0A147I220_9SPHN:0.14935):0.28003,A0A1G7FZ45_9SPHN/1-436:0.29313):0.22902,((A0A0Q4KGP7_9SPHN/1-435:0.19736,A0A0Q4J093_9SPHN:0.13841):0.15676,(((A0A0D1MQX3_9SPHN/1-424:0.17568,(A0A097EDH6_9SPHN/1-435:0.11961,A0A031HL75_9SPHN/1-435:0.15097):0.11964):0.33135,A0A0Q4FZ63_9SPHN:0.40148):0.08733,((A0A0Q6LFV4_9SPHN:0.20447,A0A0Q5PM00_9SPHN:0.17796):0.08426,A0A1I5SBG4_9SPHN:0.12649):0.21379):0.07048):0.05028):0.05010,(A0A1H8DQ93_9SPHN/1-433:0.46641,((((A0A0M2LP50_9SPHN/1-439:0.15356,A0A1V2ET20_9SPHN/1-437:0.19179):0.08539,(A0A1H6VCN2_9SPHN/1-437:0.16868,(A0A245ZST5_9SPHN/1-441:0.14893,A0A245ZW35_9SPHN/1-442:0.24110):0.06146):0.03461):0.24780,(A0A1M2ZF10_9SPHN/1-437:0.22451,A0A1M3DAP4_9SPHN/1-432:0.32373):0.21191):0.11543,((A0A2A4I0E6_9SPHN:0.32773,A0A147I9C7_9SPHN:0.30275):0.08454,(A0A1H7SYF9_9SPHN:0.31300,A0A0T0PSA4_9SPHN:0.37551):0.13266):0.12414):0.26410):0.04847):0.06996,A0A2A2SDI8_9SPHN/1-434:0.53138):0.11042,(A0A258TJS0_9SPHN/1-460:0.35485,(A0A1W9H0N2_9PROT/1-434:0.74167,((A0A258S9I7_9SPHN/1-450:0.12478,A0A258RL72_9SPHN:0.22554):0.18829,(A0A1W9JRH8_9PROT/1-438:0.13480,A0A258RDP3_9SPHN/1-451:0.21422):0.21565):0.10580):0.07871):0.21010):0.17334,(A0A160TNF9_9ZZZZ/1-450:0.27311,A0A0Q5QX82_9SPHN/1-439:0.50649):0.16971):0.18855,A0A0Q4KXF4_9SPHN/1-434:0.62405):0.08088,(A0A2A4B1U3_9SPHN/1-445:0.52391,A0A163A679_9SPHN:0.30167):0.10469):0.06230):0.14036,((V4QKS9_9CAUL/1-451:0.67510,(A0A0J8AVE2_9SPHN/1-448:0.20692,J2D7Q0_9SPHN/1-448:0.32156):0.28545):0.07409,(Q1NFZ6_SPHSS/1-447:0.14247,A0A1H6TWC2_9SPHN/1-447:0.14585):0.52569):0.11360):0.14673):0.12288,((((((B9XBW0_PEDPL/1-465:0.61720,(A0A1G4AJD2_9BACT/1-428:0.31141,(A0A1V5R192_9BACT/1-452:1.19440,A0A1G3ZHI5_9BACT/1-461:0.67462):0.25256):0.05760):0.05934,(A0A143PMG5_9BACT/1-465:0.43379,A0A1G3ZQG9_9BACT/1-459:0.53955):0.11320):0.12592,((A0A178IDY8_9BACT/1-438:0.54003,A0A1V6E7K2_9BACT/1-443:0.67678):0.08519,B1ZWB1_OPITP/1-463:0.40606):0.11588):0.11970,(((A0A1F2U3J0_9BACT:0.64893,(A0A1F2UBA4_9BACT:0.27864,((A0A1F2RBX6_9BACT:0.21851,A0A1F2SU76_9BACT:0.32215):0.09813,(A0A1Q7AJD2_9BACT:0.18733,A0A1Q8AU21_9BACT:0.20531):0.08343):0.05956):0.16970):0.10106,A0A1F2SHW5_9BACT/1-447:0.54421):0.33239,(((A0A2A2R378_9BACT/1-454:0.73643,A0A1F9GKN5_9DELT/1-441:0.70162):0.17636,((A0A1Q7QCW7_9BACT/1-430:0.39687,((W0RMB2_9BACT/1-466:0.44194,A0A2G4IC23_9BACT:0.52014):0.12229,(((A0A2G4FUK0_9BACT/1-464:0.25801,C1AAF8_GEMAT/1-443:0.29401):0.09736,A0A143BM87_9BACT/1-457:0.26471):0.31263,A0A1E4B9C3_9BACT:0.23355):0.09080):0.04372):0.05334,(A0A1Q7KMY6_9BACT/1-446:0.25857,((A0A1Q7IXF6_9BACT/1-459:0.37178,(((A0A1G0MF27_9BACT/1-449:0.37100,A0A1Q7JC49_9BACT/1-454:0.09516):0.17431,A0A1Q6WST2_9BACT/1-455:0.08420):0.06587,A0A1Q6WUU0_9BACT/1-455:0.12605):0.10862):0.06998,A0A1Q7PSP7_9BACT/1-451:0.40664):0.04720):0.15635):0.26528):0.03221,((((((A0A074LPT4_9BACL/1-449:0.55841,((A0A1I0X099_9BACL/1-449:0.51887,(((((A0A1Y6FSC4_9BACI/1-450:0.20567,((A0A150NAL7_GEOSE/1-450:0.18377,M5QUF4_9BACI:0.11164):0.05235,G9QQR1_9BACI/1-450:0.17238):0.10478):0.07904,((A0A1I4A339_9BACL/1-450:0.11598,A0A0K9YN92_9BACL/1-419:0.23245):0.26492,(A0A229UWP1_9BACL/1-449:0.43812,A0A081P5P8_9BACL:0.27291):0.13456):0.07328):0.04334,((A0A1T2X484_9BACL/1-445:0.46583,A0A1R1C814_9BACL/1-449:0.35481):0.10517,C6D7Q3_PAESJ/1-448:0.44196):0.05767):0.09538,((A0A1B1MWH6_9BACL:0.44160,A0A1G7NPB9_9BACL:0.46787):0.17037,((A0A259TEI8_9BACL:0.28693,W7YBJ9_9BACL:0.37781):0.23529,(A0A1L5LXP6_9BACL:0.37346,A0A0F0GFP6_PAEPO/1-439:0.49962):0.12849):0.08985):0.20956):0.06332,(E0IDZ6_9BACL:0.65561,((A0A1H8AF79_9BACL/1-449:0.31698,A0A1H3BJ68_9BACL/1-448:0.17567):0.09275,A0A1I3NKH0_9BACL/1-449:0.16128):0.09090):0.05062):0.07447):0.10919,((A0A075QZV9_BRELA:0.59939,A0A1I3RLK2_9BACL/1-446:0.53465):0.09793,((((A0A1H1ZCY8_9BACL/1-452:0.35889,A0A1N6PXP6_9BACL/1-451:0.31203):0.15696,A0A0D5NLU3_9BACL/1-451:0.43582):0.27699,(A0A1M4TWR1_9BACL/1-449:0.58757,(A0A1H3JQ45_9BACL/1-447:0.15131,A0A1K1YQ03_9BACL/1-447:0.14940):0.41626):0.19357):0.04838,A0A1H2UWP7_9BACL/1-456:0.54279):0.09465):0.06908):0.08147):0.02901,A0A074LMY9_9BACL/1-450:0.51409):0.11828,(((I8UGV7_9BACI/1-447:0.25095,(A0A1S2RA12_9BACI/1-446:0.20543,(A0A0U1NUJ9_9BACI/1-450:0.24343,A0A0A6V8A9_9BACI:0.31546):0.11319):0.08913):0.24939,(((A0A0R2HNU7_CARDV/1-433:1.04946,((((A0A0N0M9I4_9BACI/1-454:0.19462,A0A0Q9YE86_9BACI/1-452:0.28810):0.10580,((A0A090IUD2_9BACI/1-451:0.36462,A0A1L8ZRD1_9BACI/1-452:0.21386):0.07880,((A0A0Q3WTM9_9BACI/1-452:0.25524,(A0A1H0CN33_9BACI/1-444:0.15180,(W1SPN1_9BACI/1-454:0.14033,A0A2A8R446_BACCE/1-452:0.20710):0.06174):0.20382):0.06274,(((((A0A172ZKD0_9BACL/1-454:0.53617,A0A1E3LAA2_9BACL/1-455:0.35274):0.12146,A0A1I2IL72_9BACL/1-452:0.64248):0.11742,A0A1B8WRR0_9BACI/1-452:0.30576):0.12537,(A0A0K9YY04_9BACL/1-452:0.21330,A0A2D1L055_BRELA/1-452:0.23885):0.07744):0.07639,W2E5T6_9BACL/1-452:0.27231):0.09535):0.07097):0.09094):0.19027,((W7B110_9LIST/1-432:0.21160,H7F531_9LIST/1-455:0.29211):0.21146,(((A0A1I3CNB9_9LACT/1-445:0.44440,(A8U7I9_9LACT/1-447:0.12882,A0A1H0ZNZ5_9LACT/1-447:0.16634):0.34459):0.28563,((A0A143Y4E1_9LACT/1-455:0.23123,(A0A143YFU8_9LACT/1-455:0.16861,A0A1W1IFI7_9LACT/1-455:0.15001):0.08916):0.60133,((((A0A0R1X3R1_9LACO/1-465:0.09509,A0A0R1RTP8_9LACO/1-465:0.17047):0.38898,((((A0A0H4QLL3_9LACO/1-454:0.22645,((A0A0H4LE33_9LACO/1-443:0.10017,(A0A0R1QKA8_9LACO/1-454:0.14631,A0A0R1KLE3_9LACO/1-435:0.13043):0.08121):0.10335,(A0A1P8Q0G2_9LACO/1-456:0.21155,A0A0R1J1R5_9LACO/1-454:0.13322):0.10902):0.11490):0.54137,(A0A0R2MPD8_9LACO/1-463:0.24196,A0A0R2AY28_9LACO/1-466:0.28196):0.35762):0.06338,((J2ZSP9_9LACO/1-461:0.35452,((((((A0A0R2ILW0_9LACO/1-475:0.11253,A0A0R2JYF3_9LACO/1-475:0.12940):0.09759,(A0A0F3FZV0_9LACO/1-455:0.14903,A0A0R2IDF1_9LACO/1-467:0.15843):0.19099):0.04842,A0A0A1GSN2_9LACO/1-451:0.26981):0.08088,(G8PAR6_PEDCP/1-465:0.15030,A0A0R2NS21_9LACO/1-467:0.16370):0.18479):0.29644,(A0A0R2L4R4_9LACO/1-470:0.21578,A0A0R1RU72_9LACO/1-460:0.12349):0.35649):0.03172,((A0A0R2C962_9LACO/1-457:0.57950,A0A0R1GZ88_9LACO/1-445:0.13978):0.06871,A0A1Q8FFI8_9LACO/1-463:0.19765):0.07036):0.06321):0.05577,(((G0M3U8_LACPE/1-461:0.11286,(W6TDB6_9LACO/1-465:0.12273,A0A0R2MFI4_9LACO/1-464:0.19675):0.06725):0.23993,((((((A0A0R2A5U6_9LACO/1-454:0.18661,A0A0R1VXP6_9LACO/1-456:0.19064):0.35022,(A0A0R2L3R2_9LACO/1-445:0.16890,E0NGU8_PEDAC/1-445:0.13238):0.14742):0.08077,((((A0A0R1JK07_9LACO/1-456:0.34445,(A0A0R2A6P2_9LACO/1-456:0.23846,(A0A0R1ZKY3_9LACO/1-449:0.54644,A0A0R1HTQ7_9LACO/1-455:0.16348):0.13946):0.07092):0.11191,(A0A0H4QHP0_9LACO/1-457:0.41336,A0A0R1J922_9LACO/1-452:0.21374):0.11299):0.03588,(((((A0A0R2BI53_LACCL/1-457:0.06112,A0A0R1TNQ8_9LACO/1-457:0.21356):0.10965,A0A0R2FC40_9LACO/1-457:0.26364):0.11102,(((A0A1Z5ITD1_9LACO/1-458:0.16946,A0A1Z5IAV1_9LACO/1-457:0.16617):0.05406,A0A1Z5IGB5_9LACO/1-457:0.19039):0.04236,A0A1Z5J0M0_9LACO/1-454:0.12576):0.08034):0.09449,A0A0R1LNW1_9LACO/1-468:0.29681):0.11951,(A0A0R1VWK9_9LACO/1-443:0.26183,(A0A0R1W2B7_9LACO/1-456:0.33620,(A0A0R1ZXP8_9LACO/1-454:0.11865,A0A081BHK0_9LACO/1-454:0.32001):0.18238):0.10161):0.03260):0.04274):0.04487,(A0A0A1GY10_9LACO/1-457:0.22562,A0A0D1A6Y5_9LACO/1-454:0.34214):0.04891):0.06513):0.08009,((A0A0R1QBU1_9LACO/1-453:0.78721,A0A0R2KAR5_9LACO/1-458:0.36334):0.10722,(A0A0R2N552_9LACO/1-452:0.45406,(S2SU69_LACPA/1-458:0.15254,A0A1Z2EYV8_LACCA/1-456:0.20168):0.29325):0.07727):0.05088):0.06149,((A0A0R1XLP9_9LACO/1-455:0.33754,(A0A2G9VQ42_9LACO/1-455:0.31738,((A0A0R1YVV6_9LACO/1-457:0.14391,(A0A0R1SWZ2_9LACO/1-467:0.15608,(F4FSI0_LACBN/1-459:0.11282,A0A0R1L7N0_9LACO/1-465:0.17961):0.07816):0.03751):0.12425,(J3EPP8_9LACO/1-464:0.26967,(A0A0R1YSI7_9LACO/1-462:0.14889,C0WPU3_LACBU/1-462:0.16173):0.10723):0.10537):0.05083):0.07417):0.04594,((A0A0R2FVF9_9LACO/1-453:0.45655,A0A0R2FBM1_9LACO/1-444:0.35384):0.07544,(((C0XNA6_LACHI/1-468:0.17886,G9ZR58_9LACO/1-454:0.13665):0.09220,A0A0R1SBU3_9LACO/1-455:0.25814):0.15282,A0A0R1NR55_9LACO/1-452:0.21794):0.10628):0.05926):0.09269):0.04851,(Q04H42_OENOB/1-441:0.24946,G9WF98_9LACT/1-444:0.37134):0.20504):0.09716):0.03740,((((A0A0R1H1W9_9LACO/1-459:0.18932,A0A0R2DDJ6_9LACO/1-458:0.09172):0.07777,(A0A1W6NBG3_LACBR/1-459:0.08809,A0A0R2LSN1_9LACO/1-458:0.13341):0.06140):0.08738,(A0A0R1JX35_9LACO/1-456:0.21323,A0A0R1LJV1_9LACO/1-459:0.23427):0.07822):0.16691,((A0A1L7IBS5_9LACO/1-451:0.09190,A0A0R1WIF6_9LACO/1-455:0.13697):0.40730,(A0A081BJX8_9LACO/1-455:0.28262,A0A0R1ZQQ9_9LACO/1-456:0.19585):0.22940):0.16400):0.08248):0.05334):0.24220):0.08357,A0A0R2DL92_9LACO/1-461:0.80369):0.15168):0.22833,((((F3YAG1_MELPT/1-449:0.50121,A0A1L8RJD5_9ENTE/1-448:0.15819):0.05412,((U6S2C7_ENTFL/1-451:0.18556,(A0A1E5KT01_9ENTE/1-453:0.26780,A0A1E5GQE2_9ENTE/1-453:0.15013):0.03811):0.05069,A0A1L8R5V1_9ENTE/1-450:0.18958):0.06050):0.12512,R2QML5_9ENTE/1-448:0.40984):0.34492,(((A0A1B1MVZ8_9BACL/1-453:0.23911,A0A0B0I6A9_9BACL/1-459:0.18692):0.16460,V6IV67_9BACL/1-455:0.34742):0.15590,(W7CRM2_9LIST/1-451:0.16307,A0A1D2JWE7_BROTH/1-450:0.15609):0.41918):0.20488):0.14999):0.08056,((((((A0A0R1HHD3_9LACO/1-458:0.78972,((A0A0U0IHT6_STREE/1-456:0.12554,A0A139R5J1_9LACT/1-456:0.23454):0.20630,(A0A1C4BSL6_9LACT/1-447:0.29777,A0A069CVG8_9LACT/1-452:0.35753):0.10613):0.51709):0.17298,((E6J160_STRAP/1-442:0.39886,(((((A0A1Y2T2L6_9BIFI/1-468:0.47825,A0A1F1B2L9_9BIFI/1-455:0.48363):0.71368,(C8NH88_9LACT/1-442:0.21428,((F8LWE6_STRTR/1-441:0.17475,E9DNH9_9STRE/1-444:0.12404):0.18657,A0A095ZAU2_9FIRM/1-444:0.24543):0.13009):0.20113):0.19664,(((S9BHV8_STRAG/1-444:0.55508,(Q8DUX1_STRMU/1-445:0.17332,J3JNX4_STRRT/1-449:0.13008):0.10744):0.09521,(G5JMK8_STRCG/1-449:0.20474,U2J4J4_9STRE/1-450:0.12718):0.26434):0.09478,(T0T9T1_9STRE/1-444:0.10348,(A0A1H0XNP5_STREI/1-445:0.15611,A0A0U2UWU7_9STRE/1-445:0.17678):0.04525):0.19262):0.11600):0.12574,A0A139NIV1_9STRE/1-449:0.56579):0.03380,((K8MNY9_9STRE/1-443:0.24397,E7S981_9STRE/1-443:0.14138):0.15009,A0A139NRH7_9STRE/1-442:0.18269):0.27530):0.13064):0.36781,(((((A0A062XP20_LEUPS/1-461:0.14420,((A0A1L4ARK2_LEUME/1-458:0.26101,J9YHL7_LEUGJ/1-458:0.26150):0.11109,D5T2M5_LEUKI/1-459:0.07976):0.06534):0.09667,((K0DBP0_LEUCJ/1-460:0.26440,(H1WQF6_LEUCI/1-460:0.14318,A0A175D2A0_LEUGE/1-455:0.15681):0.16466):0.05876,A0A095AIG2_LEUME/1-458:0.10277):0.16194):0.10261,(A0A1B2A069_LEULA/1-462:0.35602,(((A0A0R2JLI3_9LACT/1-461:0.57747,A0A0R2JC86_9LACT/1-459:0.24235):0.13001,F8HZ70_WEIKK/1-459:0.28168):0.13532,(((A0A0D1K8D5_9LACT/1-457:0.33488,((A0A0D1M3E5_9LACT/1-457:0.18231,A0A0U0I555_STREE/1-457:0.16120):0.27686,((A0A1L6RAF5_9LACT/1-459:0.12799,C5RCK6_WEIPA/1-459:0.17160):0.05154,(A0A1C4AD09_9LACT/1-459:0.14879,A0A1C4B7D6_WEIHE/1-459:0.18272):0.05588):0.17215):0.04713):0.08893,(A0A069CTR9_9LACT/1-455:0.28088,A0A0R1RR32_9LACO/1-455:0.35705):0.07137):0.13134,A0A288Q9T9_9LACT/1-451:0.51660):0.05005):0.05899):0.08206):0.07773,A0A0R2FW93_9LACT/1-438:0.38617):0.20081,(A0A1G6H5M7_9LACT/1-465:0.33364,((A0A0J5SAM8_9LACT/1-465:0.24562,(A0A0K8MRC0_9LACT/1-463:0.45428,A0A0K8MFE4_9LACT/1-464:0.29483):0.20696):0.44389,(A0A0K8MGD0_9LACT/1-461:0.21295,(A0A1I1GIV6_9LACT/1-458:0.52567,A0A0K8MRE7_9LACT/1-454:0.18009):0.09318):0.14240):0.25840):0.17636):0.33876):0.25281):0.10797,(A0A062XM35_LEUPS/1-436:0.70132,((A0A1L7IB91_9LACO/1-440:0.62885,I7IW30_9LACO/1-441:0.28763):0.21193,((((((A0A0R2MFU5_9LACO/1-441:0.35479,(A0A0R1FM04_LACPE/1-440:0.12235,A0A1W6NPV8_LACPN/1-441:0.23064):0.13986):0.11550,A0A0R2NK05_9LACO/1-441:0.16581):0.33528,((A0A0R1JWP5_9LACO/1-440:0.41382,A0A0R1QXQ5_9LACO/1-443:0.29909):0.13848,A0A0R1LVP9_9LACO/1-445:0.36855):0.22425):0.15467,(A0A0R1GRW9_9LACO/1-442:0.28504,A0A0R1L3Z0_9LACO/1-432:0.31433):0.27740):0.09358,(((((A0A0H4QH04_9LACO/1-440:0.15402,A0A0R1SDM2_9LACO/1-436:0.26605):0.13385,(A0A1P8Q1U1_9LACO/1-438:0.18314,A0A0R1KG34_9LACO/1-438:0.15310):0.30632):0.04970,A0A0R1K3A9_9LACO/1-439:0.35662):0.07880,A0A0H4LB80_9LACO/1-436:0.24731):0.19208,(((C0XIR7_LACHI/1-441:0.16468,X0QCB1_9LACO/1-438:0.33052):0.10557,A0A0R1YHB2_9LACO/1-440:0.14032):0.18933,(((A0A0R1YU96_9LACO/1-442:0.15579,A0A269YFF3_9LACO/1-442:0.16186):0.13824,(A0A0R1S519_9LACO/1-440:0.21102,A0A0R1NRE1_9LACO/1-441:0.30030):0.11114):0.12987,((A0A0R2DDM5_LACPA/1-439:0.24613,A0A179XMT7_LACRH/1-451:0.28968):0.04175,A0A1Q9MES2_LACCA/1-449:0.17655):0.58921):0.12459):0.14636):0.03467):0.13537,((A0A0R1XB17_9LACO/1-433:0.15768,((A0A2A7R1B3_9LACO/1-434:0.18339,C7XWD2_9LACO/1-432:0.44146):0.23168,C8P458_9LACO/1-434:0.16387):0.06224):0.17436,(A0A1B7LRU6_LACRE/1-434:0.25711,A0A0R1U920_9LACO/1-434:0.57646):0.21607):0.37724):0.14434):1.15306):0.75596):0.17248,(((A0A0D1A6K6_9LACO/1-455:0.42279,(((A0A176TKH8_9LACO/1-449:0.15170,A0A0R2IMG6_9LACO/1-465:0.18298):0.19751,A0A0U1QM95_9BACL/1-451:0.37855):0.16544,(A0A0R1K7R7_9LACO/1-455:0.32970,(A0A0R1YQX2_9LACO/1-454:0.46451,(A0A0R2LSA0_9LACO/1-454:0.20010,(((A0A0R1JUN1_9LACO/1-458:0.29604,A0A0R1QSI2_9LACO/1-454:0.19130):0.08389,(A0A0R1LLH2_9LACO/1-459:0.15436,A0A1Y6JX90_9LACO/1-458:0.19850):0.10965):0.16012,(A0A0R1UNG3_9LACO/1-457:0.18084,(A0A0C1PT52_LACBR/1-453:0.39758,A0A0R1KXH3_9LACO/1-457:0.10507):0.11604):0.03818):0.04870):0.25835):0.05786):0.15810):0.11023):0.09297,((K8ZPU3_9ENTE/1-497:1.10184,(A0A0R1ZDN7_9LACO/1-517:0.39815,((A0A0F4KYP5_9LACO/1-526:0.16817,A0A0F4LXX2_9LACO/1-525:0.15409):0.15440,(((F0EQ30_ENTCA/1-531:0.26335,(T0WSJ7_LACLC/1-531:0.03073,T0S3Y8_LACLL/1-521:0.21083):0.29242):0.11071,((R2SQM0_9ENTE/1-516:0.24154,((S4DC71_ENTFL/1-530:0.31660,A0A1G6LCL9_9LACT/1-533:0.24957):0.01584,((A0A1B3J3J8_TETHA/1-521:0.35494,((A0A0V7Y659_ENTFC/1-519:0.15444,(((A0A1V8WCJ9_ENTHR/1-522:0.11323,A0A1V8YCG0_9ENTE/1-523:0.11057):0.02676,A0A1L8WPL0_9ENTE/1-521:0.14044):0.05032,(A0A242JXI1_9ENTE/1-522:0.11794,(V5XQX3_ENTMU/1-514:0.07601,A0A2A7SWC8_ENTFC/1-525:0.15067):0.09368):0.03780):0.09248):0.13810,A0A249SM33_9ENTE/1-521:0.21412):0.11664):0.08764,((((A0A256BMB9_9LACT/1-512:0.54565,(A0A1W9FX91_9LACT/1-510:0.11609,A0A0U4PAV3_9LACT/1-512:0.16557):0.21522):0.41412,S0NPQ3_9ENTE/1-517:0.19651):0.14150,A0A1J0A846_9ENTE/1-519:0.19105):0.06202,(A0A1F1DX46_9LACT/1-532:0.16630,A0A109RDD5_9LACT/1-531:0.10208):0.50182):0.06331):0.05982):0.04401):0.01718,(A0A1L8TPI6_9ENTE/1-522:0.12090,(R2S1X2_9ENTE/1-523:0.08968,(R2NT20_9ENTE/1-523:0.16091,((A0A200HP10_9ENTE/1-523:0.06902,(A0A1L8SV76_9ENTE/1-525:0.12537,A0A242CXC2_9ENTE/1-525:0.11616):0.08652):0.05124,S0LEX4_ENTAV/1-523:0.06778):0.04292):0.05295):0.09638):0.19848):0.06453):0.08592,(((((A0A222W1R7_9LACO/1-530:0.36056,(A0A0R2H2K9_WEIVI/1-529:0.29904,A0A0R2JTI3_9LACT/1-531:0.19028):0.29948):0.08198,(((A0A0R2L2V9_9LACO/1-529:0.10644,G8PCE6_PEDCP/1-491:0.24113):0.19337,A0A0R2H573_PEDPE/1-530:0.16553):0.03195,E0NH52_PEDAC/1-526:0.14709):0.17610):0.11214,((A0A0R2FRP9_9LACO/1-522:0.44964,((A0A0R2CX81_9LACO/1-525:0.35490,((A0A1K1KS95_9LACO/1-527:0.09565,A0A0R2LGC4_9LACO/1-538:0.14765):0.19755,(A0A0R2L1A4_9LACO/1-532:0.07941,A0A1K1KSB3_9LACO/1-528:0.20006):0.09557):0.15028):0.05180,((H4GJH7_9LACO/1-537:0.24009,A0A0R1UPG9_9LACO/1-519:0.26438):0.17988,(((((A0A0R1YEQ6_9LACO/1-534:0.14926,A0A0R1P677_9LACO/1-535:0.16680):0.03200,((E3CA37_9LACO/1-530:0.03867,(A0A1S9AE95_LACRE/1-529:0.05884,A0A1C1ZAC6_LACRE/1-528:0.05848):0.09894):0.08618,C2EUI6_9LACO/1-533:0.06831):0.07988):0.04981,A0A0R1XMU1_9LACO/1-535:0.13166):0.11382,((((D4YR97_9LACO/1-490:0.06525,A0A1V0JD02_9LACO/1-533:0.05156):0.38994,(C2ELU1_9LACO/1-508:0.51264,(A0A1B3PSG4_LACJH/1-499:0.14870,D0DF31_9LACO/1-525:0.19978):0.43001):0.31631):0.32900,A0A0D4CHQ6_LACMC/1-531:0.29163):0.06768,(((A0A0F4HDL7_LACFE/1-520:0.19170,T0SEU1_LACFE/1-520:0.04895):0.14457,A0A0R2I1B4_9LACO/1-536:0.14878):0.13029,C7XXF4_9LACO/1-526:0.28126):0.07130):0.07399):0.05434,(A0A0R1UEC3_9LACO/1-525:0.27843,A0A0R2GXS8_9LACO/1-525:0.20231):0.08392):0.08172):0.27675):0.04282):0.08050,(((A0A0R2A3C5_9LACO/1-523:0.29764,A0A0A1GSW4_9LACO/1-526:0.24422):0.09695,A0A0R1W210_9LACO/1-528:0.25927):0.15526,(((((A0A0R1J742_9LACO/1-528:0.13659,A0A0R1K689_9LACO/1-524:0.14782):0.09580,(A0A0R2MLR8_9LACO/1-542:0.33838,((A0A0H4LFK0_9LACO/1-543:0.04834,A0A0R1K361_9LACO/1-547:0.15624):0.03069,((A0A1L7IEW4_9LACO/1-536:0.13529,A0A0R1PCK0_9LACO/1-538:0.08790):0.09981,A0A0R1WN11_9LACO/1-543:0.07357):0.07593):0.21296):0.05736):0.08503,((A0A165PX55_LACPN/1-530:0.14572,T0TPL5_LACFE/1-525:0.10070):0.14488,((A0A1W6NT63_LACPN/1-530:0.07829,A0A0R1QSV2_9LACO/1-513:0.07454):0.07031,(A0A0R2M9G3_9LACO/1-533:0.22889,W6T3V3_9LACO/1-530:0.05655):0.08188):0.06310):0.08873):0.08804,((A0A0H4QKY6_9LACO/1-518:0.36101,A0A0R1SL17_9LACO/1-533:0.12987):0.25246,A0A0R2CTX7_9LACO/1-528:0.25784):0.06527):0.00000,(((((A0A0R1XS14_9LACO/1-531:0.29427,(((A0A0R1U8U0_9LACO/1-526:0.08594,(A0A0R2C5S2_9LACO/1-533:0.22029,A0A0R1JS18_9LACO/1-519:0.36924):0.11279):0.08115,A0A0R1ZLV8_9LACO/1-521:0.19039):0.12435,((A0A1S2A7A2_LACPA/1-531:0.17562,K8QEZ7_LACRH/1-531:0.11116):0.09293,A0A179YFC6_LACRH/1-534:0.00000):0.29925):0.04558):0.05437,A0A0H4QMQ1_9LACO/1-521:0.30980):0.01529,A0A2D1KRG1_9LACO/1-522:0.16601):0.11584,((A0A0R2NK72_9LACO/1-520:0.23586,(((A0A0R2ASA6_9LACO/1-536:0.20925,(A0A0M9D919_9LACO/1-519:0.10664,(A0A0M9D645_9LACO/1-517:0.24580,A0A0N0CQP3_9LACO/1-515:0.07225):0.04633):0.37016):0.23403,((A0A0R1VIS5_9LACO/1-523:0.34698,(((A0A2A5RNW2_9LACT/1-508:0.30940,((K2NX89_9LACT/1-517:0.06821,(A0A173M334_9LACT/1-518:0.06160,A0A1I4ESK0_9LACT/1-518:0.03175):0.07654):0.13862,(T0TAZ9_LACLC/1-520:0.13695,A0A2A5SJS5_LACLH/1-506:0.10556):0.16517):0.06397):0.36035,(A0A0R1TVB5_9LACO/1-507:0.52481,(A0A0D6A3Y5_9LACO/1-524:0.00000,A0A0R2GLI7_9LACO/1-533:0.05680):0.37707):0.08107):0.12701,((A0A0R1TJL6_9LACO/1-534:0.15435,A0A0R2B7X8_LACCL/1-534:0.11627):0.23255,(A0A0R2FJV6_9LACO/1-532:0.24377,(A0A1Z5IJQ7_9LACO/1-523:0.22900,A0A0R1HM47_9LACO/1-525:0.11832):0.04902):0.04028):0.01803):0.02929):0.03629,((A0A0R1UUD9_9LACO/1-523:0.31958,A0A023D011_9LACO/1-521:0.20594):0.21489,(((((A0A0R1YWN0_9LACO/1-524:0.16418,A0A1E7XB83_9LACO/1-527:0.19235):0.10346,A0A0R1JML9_LACBU/1-530:0.09430):0.28177,(((A0A1Z5IHC3_9LACO/1-522:0.15683,A0A1Z5J0M4_9LACO/1-521:0.16356):0.11662,A0A1Z5IA19_9LACO/1-522:0.03298):0.01484,A0A1Z5ITG8_9LACO/1-522:0.03161):0.20885):0.09972,(A0A1X1FB53_9LACO/1-531:0.10088,((X0PBP1_9LACO/1-534:0.08403,C0WN87_LACBU/1-529:0.10586):0.05616,(A0A0R1S822_9LACO/1-531:0.13017,(A0A0R1SUY3_9LACO/1-533:0.08853,A0A0R1YPM4_9LACO/1-528:0.16419):0.06969):0.04622):0.06298):0.09142):0.09165,(A0A1S6QH91_9LACO/1-521:0.18257,A0A1S6QHG8_9LACO/1-520:0.21132):0.09321):0.04380):0.05664):0.02440):0.01321,((A0A0R1M648_9LACO/1-522:0.19600,A0A0R2D9G4_9LACO/1-523:0.14200):0.12724,A0A0R1LNW9_9LACO/1-536:0.26834):0.12543):0.05880):0.02075,(((((A0A1Y6K3R6_9LACO/1-539:0.07185,A0A0R1R4I5_9LACO/1-550:0.15769):0.05831,A0A0R1JZ22_9LACO/1-544:0.12155):0.08689,(A0A0R1JNM6_9LACO/1-533:0.09906,((A0A0R1LI85_9LACO/1-535:0.04887,A0A0R1MV53_9LACO/1-528:0.08551):0.04848,A0A0R1QTX7_9LACO/1-538:0.03551):0.02354):0.11874):0.10069,(((Q03TT1_LACBA/1-525:0.07855,(A0A0R1UM73_9LACO/1-526:0.06015,A0A0R1H7K8_9LACO/1-527:0.13739):0.12134):0.07244,(A0A0R1L489_9LACO/1-522:0.06778,A0A0R2LQI6_9LACO/1-525:0.12232):0.17430):0.07909,(A0A0R2GGZ1_9LACO/1-532:0.33413,((A0A0R2CDK1_9LACO/1-522:0.21022,(G2KV89_LACSM/1-524:0.15523,A0A0R2JZP3_9LACO/1-513:0.28277):0.18690):0.12553,A0A1G6IYK4_9LACT/1-516:0.28399):0.06931):0.25447):0.05014):0.06674,(A0A0R2N1U2_9LACO/1-528:0.13992,A0A0R2B6D4_9LACO/1-528:0.21542):0.14129):0.05534):0.06931):0.02180,((((J2ZQJ9_9LACO/1-519:0.26114,(A0A0R2NRS6_9LACO/1-518:0.25644,(A0A0R1QJK7_9LACO/1-534:0.18208,A0A1P8Q1V8_9LACO/1-522:0.19036):0.07030):0.13648):0.05174,(((G9WJ88_9LACT/1-511:0.05319,D3LBW2_OENOE/1-525:0.20235):0.14784,((A0A0R1R9H9_9LACO/1-528:0.46945,A0A0R2LD42_9LACO/1-528:0.09681):0.20872,A0A0A0M149_9LACT/1-525:0.21580):0.07368):0.20863,((H5T706_MELPD/1-529:0.58167,((A0A0M2ACQ1_ENTFL/1-526:0.17283,(G5KEB8_9STRE/1-505:0.86616,(((G5K9J0_9STRE/1-525:0.25218,(G5KDY0_9STRE/1-522:0.18867,F3L6M4_STRPO/1-524:0.21861):0.05516):0.06294,V4QZK5_STRIN/1-522:0.27804):0.05906,A0A1S1ZMR2_9STRE/1-520:0.38152):0.07054):0.07537):0.04550,(R2Y9H7_9ENTE/1-532:0.36050,R2NT02_9ENTE/1-534:0.13205):0.08872):0.19524):0.12424,((A0A0R1X5E3_9LACO/1-548:0.19301,G6CF11_LACCU/1-519:0.08075):0.13652,(A0A0R1SWQ6_LACSK/1-520:0.08913,A0A0R1S2P0_9LACO/1-517:0.22028):0.04311):0.21196):0.06647):0.04990):0.02525,(A0A0R1GZM3_9LACO/1-525:0.24921,((A0A0R2CC63_9LACO/1-525:0.30820,A0A0R1QHW3_9LACO/1-527:0.22899):0.07566,((U4TWH7_9LACO/1-530:0.17910,A0A0R1NEV0_9LACO/1-532:0.15012):0.10622,A0A0R1X0A0_9LACO/1-545:0.15193):0.24810):0.05079):0.06624):0.01612,((A0A0R2IPF7_9LACO/1-530:0.15440,((A0A0R1MC23_9LACO/1-527:0.15294,A0A0R1UWX0_9LACO/1-525:0.20409):0.14672,(R2SCI3_9ENTE/1-523:0.44408,((A0A0R1MGN5_9LACO/1-528:0.13922,J0KZ80_9LACO/1-520:0.09675):0.18589,A0A0R2CL06_9LACO/1-526:0.09287):0.11691):0.11244):0.10120):0.04141,(((A0A0R2DH75_9LACO/1-520:0.20700,A0A0R1L839_9LACO/1-526:0.19484):0.14653,A0A0R2DG15_9LACO/1-524:0.08347):0.14626,(W6T5L4_9LACO/1-525:0.29527,A0A0R2M158_9LACO/1-531:0.09121):0.13997):0.03460):0.10195):0.01716):0.05867):0.04530):0.03699):0.03290):0.01759,((A0A0R1WMB3_9LACO/1-513:0.37664,F5VBE3_9LACO/1-517:0.17885):0.24817,(E4KPW4_9LACT/1-511:0.83279,((A0A0R2BTQ3_9LACO/1-519:0.40228,A0A0R2EZV6_9LACO/1-538:0.27875):0.08819,A0A0R1R687_9LACO/1-532:0.28561):0.04634):0.08387):0.02211):0.03572,((A0A0R1HKT6_9LACO/1-525:0.28787,(F7QXR4_9LACO/1-527:0.21215,A0A1H8A680_9LACO/1-515:0.22683):0.15800):0.13526,(A0A0R2KQP8_9LACO/1-523:0.34134,((M5J5T1_9LACO/1-527:0.27212,A0A0R2A7S8_9LACO/1-520:0.43478):0.12187,(A0A0R1TR10_9LACO/1-522:0.14844,A0A0R2BA63_9LACO/1-525:0.07835):0.19729):0.08039):0.05080):0.08017):0.05682):0.14211):0.22487):0.16842):0.79525,A0A075U4G6_9LACT/1-462:0.83745):0.31386):0.15935,((((A0A242AAC5_9ENTE/1-449:0.18915,A0A1L8TC02_ENTGA/1-446:0.21574):0.21108,((A0A242KCF9_9ENTE/1-450:0.27525,A0A1Q2D7J2_9ENTE/1-452:0.35629):0.07465,((A0A200I2V8_9ENTE/1-451:0.19743,S0KLX0_9ENTE/1-450:0.14723):0.41817,S0JCP6_9ENTE/1-452:0.41535):0.11013):0.03003):0.06602,((A0A1E8GHX6_9LACT/1-446:0.20207,A0A1E8GNM8_9LACT/1-446:0.40070):0.20010,((A0A2A5S5Z2_9LACT/1-446:0.17395,(A0A224XDP0_9LACT/1-446:0.11726,A0A1K2HDV5_9LACT/1-445:0.27062):0.03598):0.10076,A0A2A5S1D4_9LACT/1-446:0.22845):0.22114):0.29187):0.11525,(((W5WSK0_9CORY/1-449:1.37213,(((K7RP19_ACIA4/1-439:0.61779,A0A1H9THR8_9ACTN/1-462:0.52149):0.11026,A0A0A8PWN9_9ACTN/1-469:0.46260):0.10461,A0A255MAB9_KOCVA/1-461:0.55639):0.07669):0.16292,A0A1F0QVV7_9ACTO/1-463:0.59297):0.21288,((((A0A087DTP2_9BIFI/1-467:0.43945,A0A087BTD4_9BIFI/1-483:0.36915):0.13261,A0A261G8H9_9BIFI/1-478:0.54305):0.08286,A0A087CM07_9BIFI/1-472:0.37731):0.05088,(A0A261EQ04_9BIFI/1-479:0.34290,((A0A0F4M3P7_9BIFI/1-476:0.17481,A0A087VSU8_9BIFI/1-477:0.20447):0.08902,A0A086Z1Y8_9BIFI/1-473:0.32018):0.08979):0.10484):0.38270):0.21108):0.05066):0.17983):0.17107,A0A1T4LV18_9ENTE/1-449:0.75176):0.13911,((F3A7E6_9BACL/1-451:0.59933,(((((A0A1J4E177_9STAP/1-448:0.15765,A0A0M2NT49_9STAP/1-448:0.22919):0.05042,MNTH_STAAM/1-450:0.25359):0.05119,((MNTH_STAHJ/1-446:0.31605,A0A2A1MEM9_STAHO/1-448:0.28584):0.10522,A0A133QAW9_STALU/1-450:0.33146):0.07618):0.17886,((U7PCY3_STASI/1-447:0.19447,B9DQ01_STACT/1-446:0.11854):0.26195,(((A0A1D4JHU9_STACC/1-447:0.20550,(A0A068E950_STAXY/1-446:0.19401,A0A1D4IHT6_STASA/1-446:0.13980):0.05772):0.03145,(A0A0D0SIH0_STAGA/1-446:0.16935,A0A1E5U6Y9_9STAP/1-454:0.19951):0.06482):0.06091,(A0A1Z3TXP7_9STAP/1-446:0.35183,A0A151A5V8_STASA/1-444:0.33041):0.04948):0.19961):0.06760):0.40763,((A0A085UFQ7_9STAP/1-437:0.32073,A0A069F0G0_STACR/1-444:0.21279):0.54810,(((A0A239YBP9_9STAP/1-434:0.20533,(A0A178PFB7_STALE/1-438:0.18693,A0A1X0TQQ5_STASC/1-438:0.22218):0.08394):0.22703,(A0A2A1K7P5_STAHA/1-439:0.10673,A0A1W7A281_9STAP/1-440:0.29873):0.28747):0.19870,(A0A0M4UE30_9STAP/1-437:0.32127,(A0A2A4GQF3_9STAP/1-440:0.23645,A0A1W6BL93_9STAP/1-440:0.18663):0.25751):0.30606):0.19086):0.12922):0.53817):0.17316,(((A0A217EHA1_9GAMM/1-449:0.35856,V2UTH4_9GAMM/1-449:0.23501):0.46125,(((A0A080JX17_9NEIS/1-449:0.14310,(A0A242NS01_9GAMM/1-449:0.06145,(A0A1B9K426_9GAMM/1-459:0.18364,A0A1B9KTC6_9GAMM/1-447:0.16611):0.14872):0.05764):0.43936,((A0A0M3EVZ3_MORMO/1-452:0.17314,A0A0A2R5M5_MORMO/1-450:0.15876):0.29943,A0A1H7WZZ0_9PAST/1-450:0.53896):0.10735):0.12556,((A0A2C8CY00_9GAMM/1-451:0.17731,((Q1LTF4_BAUCH/1-449:0.23241,(A0A0K2BKY1_9GAMM/1-447:0.42780,A0A088N1M7_9GAMM/1-448:0.03011):0.10446):0.44515,((W0HW46_9GAMM/1-449:0.22379,(J3TG95_9ENTR/1-448:0.40485,(A0A143WT87_9ENTR/1-447:0.24494,A0A261QPZ5_9GAMM/1-448:0.10464):0.08630):0.03653):0.07616,A0A143WSG3_9ENTR/1-451:0.33999):0.05241):0.05663):0.22057,(A0A1V8ND96_9BACT/1-441:1.27990,(Q8D383_WIGBR/1-445:0.30552,H6Q4C5_WIGGL/1-451:0.31576):0.29382):0.14253):0.23304):0.13803):0.50929,((((S9SLY8_PAEAL/1-449:0.23756,A0A1T2X8R3_9BACL/1-447:0.23350):0.12051,W7BSQ6_LISGR/1-445:0.39006):0.13297,(A0A1X6WMP8_9ENTE/1-446:0.16770,A0A242L689_9ENTE/1-446:0.46199):0.45060):0.22250,(W7DGW1_9LIST/1-450:0.21966,W7CVU5_9LIST/1-454:0.14172):0.24934):0.14633):0.04887):0.13443):0.07921):0.90416):0.16611):0.11794,((A0A1H9T065_9LACT/1-453:0.22767,A0A0R2HUS4_CARDV/1-450:0.24106):0.16922,A0A0R2JAL7_CARML/1-454:0.23788):0.12529):0.12882):0.13018):0.21854,A0A268BMS5_9BACI/1-446:0.84518):0.42025):0.14646,((A0A0J8GCU7_9LIST/1-442:0.20390,(W7AX79_9LIST/1-441:0.17002,W7CC71_9LIST/1-443:0.14864):0.15355):0.14058,A0A248XZD0_LISMN/1-448:0.31266):0.20620):0.35651,(A0A2A7WN33_9BACI/1-450:0.67650,(A0A1I1P2W4_9BACI/1-455:0.22757,A0A2A7H617_9BACI/1-455:0.03933):0.27091):0.13316):0.10786):0.09700,((((A0A0B0IB01_9BACL:0.27996,W7YY81_9BACL:0.34744):0.17192,((A0A259T6S4_9BACL/1-449:0.28614,W7YZR5_9BACL/1-449:0.35735):0.23353,H3SI03_9BACL/1-459:0.69120):0.11310):0.12992,(L0E9A9_THECK/1-452:0.22892,A0A1V4H6U8_9BACL:0.30483):0.09830):0.09194,((((((A0A1V4HJW1_9BACL:0.19313,A0A0Q9QVH1_9BACL:0.18281):0.05359,A0A1H0I6Y6_9BACL:0.17095):0.01851,A0A0Q9TVD9_9BACL:0.17224):0.19472,A0A1H4M1K6_9BACL/1-448:0.39532):0.17791,A0A0C2RA32_9BACL/1-453:0.49524):0.05627,A0A1U9YK09_9BACL/1-454:0.57210):0.13293):0.10135):0.03539):0.13999,(A0A1M3K975_9CHLR/1-454:0.88109,(A0A1G0WFE0_9BACT/1-450:0.73196,((A0A1Q6YWQ0_9CHLR/1-448:0.74446,((A0A1G1KTF0_9BACT/1-454:0.49648,(A0A1G1NKG1_9BACT/1-442:0.12291,A0A1G1LWA9_9BACT/1-442:0.20721):0.26774):0.15709,(A0A1G1LNM1_9BACT/1-451:0.30479,A0A1G1NDZ2_9BACT/1-455:0.37022):0.18238):0.17633):0.16728,(((((((((A0A176VLJ1_MARPO/1-526:0.19541,A0A176W3F6_MARPO/1-537:0.10329):0.51910,A9RZ33_PHYPA/1-512:0.63727):0.26545,I0Z546_COCSC/1-471:0.62352):0.24756,A0A1Y1HXY4_KLENI/1-529:0.94911):0.19093,((A0A150H354_GONPE/1-410:0.28196,(Q8LKG7_CHLRE/1-513:0.40950,A8I780_CHLRE/1-450:0.68091):0.11585):0.18683,D8U8R2_VOLCA/1-509:0.27143):0.84986):0.75976,I4A189_ORNRL/1-456:0.51963):0.14534,(A0A1M6A935_9FLAO/1-419:0.34784,A0A1M6A9W2_9FLAO/1-419:0.27409):1.01145):0.17509,((((((((A0A1N6U773_9FLAO/1-444:0.25949,A0A1B8ZWU7_9FLAO/1-444:0.07894):0.03721,(A0A086B9K4_9FLAO/1-444:0.12821,A0A220SFZ5_9FLAO/1-444:0.14911):0.05388):0.06955,(A0A1M4XDQ8_9FLAO/1-446:0.19407,(A0A0T0M5I3_9FLAO/1-443:0.10222,A0A1N7NT40_9FLAO/1-444:0.17933):0.11629):0.07061):0.10143,A0A0Q5Q9W6_9FLAO/1-440:0.17028):0.18923,(((A0A085B9N6_9FLAO/1-443:0.16935,(A0A1Q3Z5P6_9FLAO/1-441:0.10784,((A0A1N6EN39_9FLAO/1-441:0.14991,(A0A1G7U685_9FLAO/1-444:0.15876,A0A1H6L946_9FLAO/1-444:0.13270):0.07609):0.05573,A0A1U7PTC0_9FLAO/1-446:0.21224):0.04448):0.04182):0.34402,A0A1T5GDQ1_9FLAO/1-444:0.26855):0.14678,((((C6X0W6_FLAB3/1-442:0.25048,A0A219AHK2_9FLAO/1-443:0.14721):0.05002,((A0A2D0A664_9FLAO/1-442:0.12364,A0A0J7J1E4_9FLAO/1-443:0.28386):0.10462,(A0A1N7NR21_9FLAO/1-446:0.27129,A0A246AK59_9FLAO:0.11494):0.07721):0.04533):0.06506,A0A0C1EU31_9FLAO/1-443:0.28556):0.07116,A0A1M3E2H5_9FLAO/1-446:0.29395):0.05063):0.05821):0.01288,(A0A1E4AM82_9FLAO/1-442:0.17003,(K1LVX8_9FLAO/1-438:0.97271,A0A239XXH6_9FLAO:0.16598):0.16290):0.18864):0.13797,(A0A1E5UF55_9FLAO/1-439:0.45104,((H8M9Q2_RIEAD/1-435:0.44423,A0A1G7FDZ3_9FLAO/1-445:0.56669):0.22868,A0A1I3IY28_9FLAO/1-438:0.40448):0.10137):0.07732):0.10010,((D0JB13_BLASB/1-447:0.22705,M4ZSZ0_9FLAO/1-447:0.11911):0.04691,(L7YEG8_9FLAO/1-445:0.11033,(G7SQX6_9FLAO/1-451:0.18891,G8LRZ2_9FLAO/1-444:0.23067):0.09815):0.04264):0.80392):0.11087):0.16708,(((((A0A1G1TM10_9BACT:0.51618,A0A126PGN4_9BACT:0.28478):0.21472,(A0A0U4BWK4_9BACT:0.22553,A0A1I5WUL6_9BACT:0.18271):0.06203):0.09774,((A0A1W1VS50_9BACT:0.17441,(W8F5H2_9BACT/1-455:0.19308,((A0A212UC42_9BACT:0.30788,(A0A1G1SZP3_9BACT/1-453:0.20350,(A0A0M4HBR1_9BACT:0.17879,A0A0A7LUE5_9BACT:0.09868):0.14939):0.14620):0.06195,((A0A1M6LIY0_9BACT/1-454:0.36269,A0A243WGY6_9BACT:0.21887):0.08442,(A0A1M7GW96_9BACT/1-458:0.25500,A0A076HPR1_9BACT/1-441:0.10794):0.05717):0.08196):0.11007):0.06156):0.07489,(A0A246FR18_9BACT:0.23035,A0A1H3EL48_9BACT:0.11354):0.29902):0.04971):0.11530,(A0A0W8ECX3_9BACT/1-447:0.34078,A0A1S9B5P4_9BACT/1-431:0.41966):0.11892):0.38367,((A0A1I5QE94_9BACT/1-438:0.40005,A0A267TLK5_9BACT/1-436:0.39014):0.24468,((F8ECK9_RUNSL/1-441:0.71174,I2ESY2_EMTOG:0.54533):0.17259,(((((A0A1T5CGY4_9BACT/1-449:0.24389,A0A1G7RLT7_9BACT:0.20677):0.08624,A0A0Q5TS06_9BACT/1-450:0.18523):0.13528,A0A1H6ZC06_9BACT:0.22833):0.43812,(A0A261QB95_9BACT:0.35877,A0A1G9QEW3_9BACT/1-445:0.33556):0.60251):0.10262,(A0A1S2VJC4_9BACT:0.40553,(I2GJN5_9BACT/1-444:0.23668,((A0A1P9WRC3_9BACT/1-444:0.24383,((A0A1Q3WNB1_9BACT/1-444:0.41705,A0A1I1U1N2_9BACT/1-444:0.17252):0.08927,(D2QKE4_SPILD/1-443:0.15868,A0A0E3V8A8_9BACT/1-445:0.20103):0.09245):0.12982):0.15790,(A0A1W6E4D0_9BACT/1-437:0.26235,I0K396_9BACT/1-435:0.28551):0.25481):0.06116):0.16667):0.21229):0.04940):0.06959):0.14740):0.10276):0.20342):0.08426):0.11011):0.08678):0.08143,((W7U1J2_9STRA/1-535:1.42262,S0EZ09_CHTCT/1-453:1.14111):0.25802,(K6P3L6_9FIRM/1-483:1.03290,(A0A1U7NTR8_9DEIO/1-440:0.16239,A0A0A7KGZ5_9DEIO/1-440:0.23514):0.68204):0.26360):0.20873):0.14433,(((A0A0M0SPK6_9CYAN/1-438:0.67389,((A0A2G4F3P3_9CYAN:0.29586,K9UE14_CHAP6:0.52796):0.14359,(U5QCA6_9CYAN/1-443:1.53907,(L8MZH7_9CYAN/1-435:0.50161,((((A0A1Z4IZL7_9CYAN/1-441:0.28890,(A0A1Z4GET7_9CYAN/1-442:0.27865,((A0A218QNN7_9CYAN/1-445:0.15257,A0A1Z4QN90_9NOST/1-444:0.14250):0.03908,A0A252D397_9NOSO/1-441:0.18508):0.05935):0.07349):0.16208,(A0A1Q4RQB1_9CYAN:0.31226,((K9PNW1_9CYAN:0.19595,A0A1Z4MNX8_MICDP:0.11199):0.02210,A0A1J5GK38_9CYAN:0.22007):0.09128):0.10819):0.05896,((A0A1U7IGE2_9CYAN/1-441:0.20929,A0A0D8ZL21_9CYAN/1-437:0.14239):0.06847,A0A254WGE8_9CYAN:0.24208):0.07623):0.07013,(((A0A0S3UEK3_9CYAN/1-442:0.13810,A0A0P4V1W0_9CYAN/1-438:0.19500):0.22168,K9RVC2_SYNP3:0.23404):0.12523,(E0UHK2_CYAP2/1-437:0.22833,A0A1Z4RWT6_9CHRO/1-440:0.22007):0.17688):0.07399):0.13885):0.06781):0.12777):0.13655):0.37655,A0A0B6X091_9BACT/1-451:0.49820):0.10457,((((A0A1I6LV92_9BACT/1-448:0.74211,C1F2K6_ACIC5/1-446:0.46424):0.36287,Q1IV65_KORVE/1-426:0.65167):0.15448,A0A1Q7MRJ8_9BACT/1-448:0.62633):0.13199,(((A0A1F6EC00_9BACT/1-440:0.35802,A0A1G2MTT0_9BACT/1-438:0.27713):0.56320,(A0A1F4Y4C6_9BACT/1-418:1.12390,A0A0G1L5Y6_9BACT/1-432:1.00370):0.28037):0.19744,((A0A0G1K539_9BACT/1-453:0.61933,A0A0G0SXJ4_9BACT:0.52855):0.45275,A0A1F7J546_9BACT/1-446:0.55409):0.17336):0.32346):0.12987):0.03360):0.07159):0.05787):0.07400):0.10435,((A0A1Q8AVX9_9BACT/1-438:0.41031,(A0A1Q7CPL1_9BACT/1-426:0.11681,(A0A1Q7KQ84_9BACT/1-439:0.16795,A0A1Q6Y346_9BACT/1-429:0.22919):0.06574):0.29896):0.85145,(A0A1H2FFS8_9BACT/1-454:0.77390,((((A0A1Q6VRH9_9BACT/1-467:0.42470,B4CTL7_9BACT/1-467:0.50786):0.14661,A0A1M3C4P5_9BACT/1-452:0.29387):0.17918,(A0A1H1TSD6_9BACT/1-453:0.30190,((A0A2G4G5D6_9BACT/1-411:0.62061,((A0A2G4H0T0_9BACT/1-426:0.20157,A0A2G4FAI8_9BACT/1-423:0.16049):0.08452,A0A2A2Y8G4_9BACT/1-426:0.10125):0.42946):1.65363,A0A2A2RP34_9BACT:0.19511):0.15651):0.29066):0.04120,A0A258AWG3_9BACT/1-451:0.52993):0.20271):0.13678):0.11447):0.14907,(A0A211Z9U4_9PROT/1-457:0.16241,A0A0A0D9J2_9PROT/1-447:0.11941):0.37997):0.09942):0.12002):0.10133,((A0A2A5F3N7_9RHOB/1-441:1.34008,((A0A1F2Z2P5_9PROT:0.67083,A0A1J4RNL7_9PROT/1-441:0.32042):0.54563,(((A0A1M7ZFL1_9RHIZ/1-449:0.72147,A0A1H9MBV6_9BACT:0.95306):0.09945,((((((D7A2C4_STAND/1-446:0.25841,A0A258IKL1_9RHIZ/1-446:0.23201):0.20439,A8IHM0_AZOC5/1-446:0.29165):0.45687,(((A0A1J6HS64_9RHIZ/1-456:0.08964,(A0A1V3YQ90_9RHIZ/1-456:0.24299,C7LD34_BRUMC/1-456:0.22478):0.07677):0.40039,A0A135HVA2_9RHIZ:0.31107):0.19486,A0A1M5C6W1_9RHIZ/1-450:0.46159):0.10124):0.06539,(A0A0P6VVT6_9RHIZ/1-437:0.55384,(A0A086MHI4_9RHIZ/1-448:0.21960,(A0A1B2EMU3_9RHIZ/1-448:0.17041,(I4YL96_9RHIZ/1-448:0.18460,A0A1G5L3U3_9RHIZ/1-448:0.20039):0.05301):0.04400):0.28881):0.06383):0.06527,(((((F8J663_HYPSM/1-454:0.30684,A0A1I7NED6_9RHIZ/1-456:0.27521):0.17262,(N0B258_9RHIZ/1-459:0.20775,D8JWH8_HYPDA/1-456:0.16454):0.11555):0.36827,(((((K2AGI6_9ZZZZ/1-459:0.14982,A0A257GQ43_9RHOB/1-442:0.30680):0.09795,A0A1G3GF18_9RHOB/1-449:0.26668):0.12819,A0A212ABS6_9RHOB/1-447:0.68248):0.17556,A0A017HCV8_9RHOB/1-465:0.41579):0.14754,(((((A0A0Q6C2S3_9RHIZ/1-448:0.34023,(((A0A1E4FVK9_9RHIZ/1-446:0.25538,A0A2E7FQ16_9RHIZ/1-453:0.34079):0.28172,Q11NA3_CHESB/1-448:0.27442):0.11457,((A0A0D2UX78_9PROT/1-456:0.22085,A0A0D2VQH2_9PROT/1-456:0.19254):0.35142,A0A0Q5HDK3_9RHIZ/1-451:0.42972):0.08389):0.06194):0.06499,((A0A1E4A614_9RHIZ/1-448:0.27661,((A0A1H6GFZ4_9RHIZ/1-445:0.43395,(A0A285USK0_9RHIZ/1-441:0.23069,A0A021X8L7_9RHIZ/1-441:0.14930):0.12174):0.11153,(((A0A0Q8AQC3_9RHIZ/1-442:0.26884,A0A1S7N6Z0_9RHIZ/1-437:0.20958):0.06765,(A0A0Q7YD58_9RHIZ/1-442:0.16192,A0A0M3BD73_9RHIZ/1-441:0.20503):0.08995):0.05444,(A0A024IXP1_RHIRD/1-441:0.16386,A0A0D8KCN1_9RHIZ/1-441:0.20994):0.12568):0.11208):0.06337):0.06078,A0A1Q3KVN8_9RHIZ/1-447:0.47054):0.03394):0.06120,(((A0A0Q9I868_9BRAD/1-448:0.17073,A0A1H7FM94_9BRAD/1-448:0.14552):0.08144,A0A101K2X5_9BRAD/1-448:0.22505):0.06589,((A0A0Q6MK72_9RHIZ/1-448:0.22287,A0A1E4DHR7_9RHIZ/1-449:0.26162):0.12661,((A0A1H0Q7V1_9RHIZ/1-448:0.18196,((J2VXE6_9RHIZ/1-448:0.21288,A0A1H0DYQ2_9RHIZ/1-448:0.24032):0.07005,A0A2D3IDQ0_9RHIZ/1-448:0.11531):0.06324):0.11581,(A0A1D7U4H6_9BRAD/1-447:0.27421,A0A1I7BET7_9RHIZ/1-447:0.19705):0.05787):0.04424):0.06014):0.06381):0.04885,(A0A1V8RRE1_9RHIZ/1-444:0.28958,A0A1I3WL33_9RHIZ/1-457:0.12269):0.11508):0.12708,(((((B3PRH0_RHIE6/1-446:0.13174,(A0A2D0B2L1_9RHIZ/1-446:0.17323,(A0A198YX91_9RHIZ/1-446:0.15394,K0VZQ7_9RHIZ/1-446:0.21773):0.03953):0.05054):0.05153,J2B3U2_9RHIZ/1-447:0.25278):0.06886,((((A0A0Q8MVZ6_9RHIZ/1-446:0.17074,W6R8F7_9RHIZ/1-446:0.10131):0.09720,A0A0Q6RTM7_9RHIZ/1-446:0.10003):0.02320,A0A1B9SNG1_9RHIZ/1-446:0.14369):0.10134,A0A1G4PIZ3_9RHIZ/1-446:0.12157):0.09662):0.10175,A0A095WGL6_9RHIZ/1-445:0.26816):0.06697,A0A0T7G1C0_RHIGA/1-446:0.20217):0.20831):0.09679):0.11709):0.10342,(((((A0A0Q6ZI40_9BRAD/1-456:0.16900,(W3RGH6_9BRAD/1-461:0.27560,A0A0M3DSY5_9BRAD/1-456:0.19287):0.13827):0.09044,(A0A1M2ZIL8_9BRAD/1-455:0.17439,K8PB68_9BRAD/1-449:0.21718):0.10218):0.04960,(((K8NG38_AFIFE/1-459:0.12909,D6V9Y2_9BRAD/1-456:0.12478):0.09523,B6JGG9_OLICO/1-455:0.16590):0.19857,A0A1Q3VZ51_9BRAD/1-455:0.28195):0.03644):0.07465,(((Q07M82_RHOP5/1-458:0.26930,((Q136V3_RHOPS/1-460:0.14575,A0A0N1CBZ2_9BRAD/1-456:0.21580):0.12546,(Q214I8_RHOPB/1-462:0.17982,A0A0D7F8D8_RHOPL/1-458:0.30520):0.04050):0.03358):0.01837,(Q6N6B2_RHOPA/1-457:0.15999,E6VJD6_RHOPX/1-457:0.12819):0.23051):0.04506,(A0A257KH20_9BRAD/1-461:0.38856,((H0TLQ2_9BRAD/1-459:0.22653,H0SAF8_BRAS3/1-439:0.19189):0.30486,((((A0A1M5SVT3_9BRAD/1-459:0.28772,A0A1M5SYX2_9BRAD/1-459:0.10761):0.01438,A0A1M7EE82_9BRAD/1-478:0.18356):0.04176,A0A1H1P818_9BRAD/1-461:0.13722):0.08452,A0A1M7URS7_9BRAD/1-461:0.38839):0.04157):0.06258):0.07967):0.12870):0.16065,((((A0A1F3ZWE5_9PROT/1-448:0.41047,A0A127EV61_9RHIZ/1-453:0.24605):0.09915,A0A0S3PXT5_9BRAD/1-449:0.38909):0.03032,(A0A1Q7BD41_9PROT/1-456:0.35468,A0A1Q7BR38_9PROT/1-456:0.26975):0.10119):0.05516,A0A1Q4D8A8_9RHIZ/1-449:0.39577):0.09855):0.15069):0.04826,((((A0A1Q3YYC8_9RHIZ/1-447:0.73887,(A0A1M3KR94_9RHIZ/1-446:0.39228,(A0A0K0TZB9_9RHIZ/1-445:0.15839,A0A087LNC8_9RHIZ/1-456:0.10970):0.27132):0.10402):0.19454,(A0A0A1PBQ2_9BACT/1-450:0.45150,(A0A1G9M9L4_9RHOB/1-441:0.37891,(((A0A0B5DRQ9_9RHOB/1-429:0.39694,A0A238UVX1_9RHOB/1-442:0.25873):0.23381,A0A099FCJ5_9RHOB/1-445:0.12665):0.21140,(((A0A1Q4CSI2_9RHOB/1-453:0.18870,(A0A258F3M5_9RHOB/1-441:0.16866,A0A2D2C2J5_9RHOB/1-441:0.14204):0.02526):0.11418,((A0A1L9BMC2_9RHOB/1-439:0.13417,A0A0D6T993_9RHOB/1-439:0.23706):0.07134,A0A1V0GYA3_9RHOB/1-440:0.20262):0.16779):0.21398,A0A0R2WAK1_9RHOB/1-431:0.64676):0.12345):0.06674):0.32585):0.08826):0.03732,((A0A1H0YW80_9RHOB/1-454:0.77820,(A0A2E9W8C4_9PROT/1-452:0.33915,(A0A1Q4UV90_9PROT/1-450:0.17773,A0A1Y2L0I8_9PROT/1-450:0.17762):0.26617):0.26902):0.20919,(((A0A1M3NQX4_9RHIZ/1-459:0.36355,(((A0A1Q3NYN5_9BRAD/1-447:0.08792,A0A1N6PCS2_9BRAD/1-447:0.29652):0.07804,(A0A0Q3KUF6_9BRAD/1-447:0.14524,A0A1G7L0V6_9BRAD/1-447:0.17469):0.16795):0.11169,A0A1H5U100_9BRAD/1-446:0.15901):0.11940):0.09309,A0A257HEI8_9RHIZ/1-449:0.40688):0.05684,((A0A0Q3I9W9_9BRAD/1-445:0.23117,A0A1I1RE29_9BRAD/1-446:0.16781):0.21967,(A0A126NZ15_9BRAD/1-448:0.16428,(((A0A1E1VED1_9BRAD/1-448:0.27363,A0A085EX10_9BRAD/1-448:0.13967):0.09834,A0A1E1V234_9BRAD/1-455:0.03131):0.15480,A0A085FNV5_9BRAD/1-455:0.04881):0.10218):0.18414):0.09901):0.07124):0.06880):0.04244,A0A1D7UB53_9BRAD/1-448:1.05484):0.08776):0.04155):0.15168,(((B8EK94_METSB/1-448:0.46529,A0A1I3XTQ7_9RHIZ/1-442:0.45961):0.37507,(A0A1H4PC12_9RHIZ/1-446:0.25069,A0A1Q4BDT4_9RHIZ/1-428:0.28496):0.44926):0.09629,((A0A1A6FH77_9RHIZ/1-443:0.22409,A0A177PHU7_9RHIZ/1-441:0.42129):0.24592,J7QTR8_METSZ/1-443:0.54500):0.43836):0.50041):0.11307):0.10441,((((A0A1W2EP24_9RHIZ/1-453:0.50725,(A0A1X0SZN5_9RHIZ/1-449:0.66979,A0A0Q6ETD6_9RHIZ/1-452:0.51965):0.08805):0.06488,A0A0F9TE73_9ZZZZ/1-458:0.41302):0.21753,((A0A0N7KYQ2_9RHIZ/1-457:0.28239,A0A1H0LZZ6_9RHIZ/1-456:0.22295):0.18181,((A0A0S2EK12_9RHIZ/1-460:0.17314,A0A175R8L8_9RHIZ/1-430:0.28463):0.08309,A0A0P0Z618_9RHIZ/1-461:0.28703):0.07506):0.19872):0.44787,(A0A292E351_9RHIZ/1-448:0.61666,A0A1N6P3V8_9RHIZ/1-447:0.59988):0.29108):0.11528):0.08439):0.14533):0.08797,((((A0A255XS72_9PROT/1-419:0.54084,A0A0F3IPV7_9PROT/1-419:0.37740):1.56733,((A0A1G6NJZ1_9PROT/1-444:0.61880,((A0A258D674_9BRAD/1-442:0.16937,D5RGC3_9PROT/1-445:0.33610):0.28953,(A0A2C6Z6H0_9PROT/1-439:0.50553,(D5RIB3_9PROT/1-447:0.45143,A0A1V2GY89_9PROT/1-433:0.41462):0.08556):0.05867):0.16082):0.12135,(G9ZWP6_9PROT/1-448:0.58304,A0A1M6JZA9_9PROT/1-442:0.42923):0.12823):0.07856):0.04760,A0A1S8D0V6_9PROT/1-440:0.67070):0.16815,A0A212QSZ3_9PROT/1-436:1.02718):0.29461):0.13287):0.05450):0.10429):0.10434,A0A258N3H7_9GAMM/1-434:1.44924):0.13609):0.19051,(K9PD34_CYAGP/1-436:1.46688,A0A0W0U3L7_9GAMM/1-423:2.03890):0.33966):0.13821):0.20619,((A0A0M7GGA0_9BURK/1-462:1.10468,((A0A225DEM5_9BACT/1-490:0.30373,(A0A177QG86_9PLAN/1-483:0.81115,A0A142XTV6_9BACT/1-473:0.59180):0.21024):0.11987,((A0A1Q7V4Y0_9BACT/1-466:0.43995,(A0A1J5TIT7_9ZZZZ/1-463:0.32975,A0A1Q6XI24_9BACT/1-457:0.43519):0.08206):0.08005,A0A1V6GHW2_9BACT/1-474:0.86291):0.20094):0.32279):1.22543,((A0A1E4FS71_9BACT/1-461:1.10891,(A0A068NYB2_9BACT/1-444:0.73572,(A0A254QE77_9BACT/1-459:1.61575,A0A1Q3ML94_9BACT:0.61681):0.19992):0.22411):0.41091,(((A0A269S9X6_9BURK/1-465:0.06473,A0A1B4PZJ2_BURCE/1-465:0.13639):0.99505,(A0A258UI82_9BURK/1-479:0.61904,A2SEC8_METPP/1-463:0.56246):0.36893):0.54682,A0A1F2VCV5_9BACT/1-437:0.88656):0.30197):0.12657):0.20219):0.14117,((D1ARB8_SEBTE/1-448:1.48019,(((A0A1H7WBI2_9BACT/1-475:0.74025,(A0A290MUI9_9FLAO/1-463:0.09193,A0A1T3I1N4_ELIME/1-464:0.07429):1.25043):0.20304,A0A0X3AN95_9FLAO/1-466:0.94738):0.14625,(A0A1H3WY05_9BACT/1-502:0.56826,A0A191TIS2_9BACT/1-477:0.39462):0.62049):0.42003):0.38785,((((((((A0A0M0JEZ4_9EUKA/1-576:1.00310,R1CYM7_EMIHU/1-400:1.25300):0.63997,F0YB91_AURAN/1-404:2.33959):0.56425,((((W4FTC8_9STRA/1-538:0.63768,(A0A1V9YM96_9STRA/1-524:0.24747,T0QJ78_9STRA/1-528:0.22268):0.38255):0.24250,(F0W551_9STRA/1-481:0.64602,((M4BCN0_HYAAE/1-528:0.29513,(G5A7Q0_PHYSP/1-526:0.38244,((((W2P1R6_PHYPR/1-540:0.02293,A0A0P1AMN1_9STRA/1-534:0.22632):0.03656,H3GQQ0_PHYRM/1-556:0.07048):0.07830,D0N198_PHYIT/1-540:0.21385):0.07872,G5A7Q5_PHYSP/1-540:0.17302):0.06413):0.06993):0.35315,(A0A2D4C2H9_PYTIN/1-497:1.39840,K3X5J7_PYTUL/1-525:0.28058):0.10127):0.17669):0.31407):0.57384,(((A0A067CI28_SAPPC/1-494:0.21256,T0R8S1_9STRA/1-491:0.12808):0.69855,A0A1V9YH15_9STRA/1-492:0.85147):1.81485,((G5A0V6_PHYSP/1-508:0.11471,(H3G794_PHYRM/1-412:0.23922,V9E075_PHYPR/1-433:0.22633):0.06224):0.43706,(W2H8K2_PHYPR/1-513:0.19568,(G4ZE91_PHYSP/1-528:0.33446,H3G7I7_PHYRM/1-446:0.12400):0.08815):0.85280):0.67028):0.34684):0.19035,(D5FGJ2_9ALVE/1-545:1.31403,Q6EIC5_9ALVE/1-542:1.10861):0.67829):0.12020):0.19114,((((Q4YVW2_PLABA/1-489:0.60461,A0A1D3RHW5_PLAMA/1-573:0.73471):4.53612,((A0A0G4I8K0_9ALVE/1-577:1.16380,A0A0G4FCE9_9ALVE/1-583:0.61881):0.64647,A0A0G4EHM7_VITBC/1-573:1.44066):0.30932):0.53891,(((I7MMV8_TETTS/1-493:0.95620,(Q24C68_TETTS/1-480:0.34926,I7LZP5_TETTS/1-486:0.25791):0.62749):0.31215,G0QZN9_ICHMG/1-494:1.85474):1.06927,J9FDI5_9SPIT/1-508:1.06616):0.25449):0.49876,(((((A0A0D2VTV1_CAPO3/1-587:0.82561,A9VDI8_MONBE/1-517:1.35762):0.45308,((A0A1X7VDW6_AMPQE/1-553:1.18988,((A0A1S3KHV9_LINUN/1-563:0.51127,((K1RL41_CRAGI/1-526:0.15617,G9M4L3_CRAGI/1-526:0.08353):0.50565,A0A1P8DWW1_SINCO/1-581:0.47685):0.23434):0.16139,A0A0L8HHE1_OCTBM/1-550:0.96861):0.36685):0.13628,((((T1JCU9_STRMM/1-508:0.88996,(((((((A0A0N5D8E6_THECL/1-502:0.20540,((A0A0R3S6R5_9BILA/1-459:0.12666,((A0A0N4SYA7_BRUPA/1-581:0.02240,A0A1U7F481_BRUMA/1-581:0.02861):0.11444,A0A1I7W5V5_LOALO/1-581:0.26744):0.09382):0.08804,((A0A182DYQ2_ONCOC/1-539:0.08623,A0A044TMK8_ONCVO/1-585:0.03032):0.10215,A0A183I6D5_9BILA/1-488:0.29049):0.33854):0.16257):0.34358,A0A158Q308_DRAME/1-524:0.50023):0.06447,((A0A183VA55_TOXCA/1-590:0.23019,A0A0B2V7G9_TOXCA/1-576:0.00475):0.11765,(A0A0M3HTC8_ASCLU/1-537:0.20391,F1KZ55_ASCSU/1-580:0.00097):0.05513):0.37172):0.30190,((A0A1I8CNE3_9BILA/1-555:0.76652,((A0A0K0F512_9BILA/1-548:0.11591,(A0A0K0DXH7_STRER/1-550:0.04956,A0A090LDC1_STRRB/1-544:0.35702):0.08737):0.19561,A0A0N4Z1R3_PARTI/1-546:0.29823):0.40341):0.30112,(A0A1I7SR14_BURXY/1-559:0.43890,A0A1I7SUJ2_BURXY/1-590:0.20118):0.66857):0.14141):0.06252,(A0A1I7YBW9_9BILA/1-539:0.02094,A0A1I7YCS4_9BILA/1-516:0.16411):0.56877):0.06373,(H3FE14_PRIPA/1-570:1.04596,((A0A0D8XTN2_DICVI/1-562:0.26372,(A0A183F3R0_HELBK/1-511:0.19280,A0A158QXG9_NIPBR/1-572:0.26931):0.20261):0.29194,((A0A2H2IBF9_CAEJA/1-558:0.23472,(NRAMA_CAEEL/1-561:0.05980,((A8XC68_CAEBR/1-574:0.16580,E3LDC9_CAERE/1-563:0.05330):0.02916,(G0MSI4_CAEBE/1-561:0.05974,A0A1I7SXC7_9PELO/1-563:0.20040):0.13087):0.04966):0.18079):0.27533,((((A0A2G5SVF2_9PELO/1-548:0.15192,A8XC67_CAEBR/1-545:0.22605):0.17863,(E3LDD0_CAERE/1-557:0.29711,NRAMB_CAEEL/1-540:0.31649):0.11363):0.18694,G0MSI5_CAEBE/1-537:0.23044):0.30278,A0A2H2III5_CAEJA/1-551:0.40281):0.36812):0.25745):0.25216):0.27133):0.16333,((((A0A1I8CEH0_9BILA/1-555:0.45380,(A0A0N4ZIM3_PARTI/1-546:0.19619,(A0A0K0DV27_STRER/1-539:0.17947,((A0A0N5C5C7_STREA/1-539:0.02826,A0A0K0FD37_9BILA/1-539:0.24871):0.16613,A0A090LMN9_STRRB/1-538:0.20374):0.12477):0.09228):0.24530):0.55684,A0A1I8ASS2_9BILA/1-561:0.59356):0.23549,((((A0A2H2HWH9_CAEJA/1-551:0.14983,(NRAMC_CAEEL/1-555:0.19870,(A0A2G5UCK1_9PELO/1-556:0.10849,G0MZW1_CAEBE/1-553:0.12549):0.09842):0.03977):0.54471,(((A0A158PIF5_ANGCS/1-509:0.17262,A0A158PB14_ANGCA/1-564:0.06760):0.38137,((A0A0N4YB61_NIPBR/1-513:0.17482,(A0A0D6LLG9_9BILA/1-540:0.02360,A0A016WYT3_9BILA/1-562:0.02555):0.34501):0.08528,A0A183FPW1_HELBK/1-511:0.18639):0.10471):0.10020,(A0A0N4W1D8_HAEPC/1-513:0.03466,(U6PCD4_HAECO/1-582:0.21747,U6PIH6_HAECO/1-585:0.00970):0.07582):0.27435):0.28349):0.11448,A0A2A2M0Y0_9BILA/1-567:0.51825):0.14017,H3FT84_PRIPA/1-564:0.69219):0.18785):0.14893,((A0A0M3K260_ANISI/1-529:0.49734,(A0A0M3HWH2_ASCLU/1-538:0.37313,A0A0B2VGM9_TOXCA/1-563:0.43192):0.30883):0.23733,(A0A0N4VJB4_ENTVE/1-457:0.45282,A0A0N5ADF7_9BILA/1-491:0.72767):0.51202):0.14250):0.33167):0.31528):0.16768,(((A0A132A5Z9_SARSC/1-586:0.67999,T1KNT1_TETUR/1-596:0.64981):0.38850,((A0A087TXH4_9ARAC/1-451:0.82045,A0A087U288_9ARAC/1-531:0.31591):0.23278,(A0A1V9XNI8_9ACAR/1-536:0.69308,((V5HQ10_IXORI/1-571:0.16234,(A0A023GLC0_9ACAR/1-587:0.34683,L7M3K5_9ACAR/1-589:0.04348):0.19219):0.21752,((A0A1Z5L542_ORNMO/1-571:0.14624,(A0A293LY75_ORNER/1-555:0.46318,A0A1Z5KUL5_ORNMO/1-568:0.24468):0.21053):0.08458,A0A293MX57_ORNER/1-563:0.26021):0.32468):0.29887):0.20832):0.06362):0.13092,((E9GPE6_DAPPU/1-552:0.22114,(A0A0P5GYM6_9CRUS/1-573:0.06483,(A0A0P5FNX9_9CRUS/1-586:0.08421,(((A0A0P5KY19_9CRUS/1-582:0.00000,A0A0P5FYH1_9CRUS/1-552:0.22056):0.28602,A0A0P5GA76_9CRUS/1-584:0.06220):0.04984,(A0A0P5NKD5_9CRUS/1-564:0.00485,(A0A0P5A8C3_9CRUS/1-532:0.03148,(A0A0P5WXW8_9CRUS/1-568:0.02339,A0A0N7ZXK7_9CRUS/1-532:0.03123):0.02108):0.01650):0.10064):0.04713):0.07511):0.12114):0.67233,((((((((A0A1I8PEA7_STOCA/1-590:0.11820,((A0A1I8MNA8_MUSDO/1-582:0.18757,(A0A1A9WRZ5_9MUSC/1-573:0.07494,(A0A1A9XQ43_GLOFF/1-538:0.36137,A0A1A9ZDH9_GLOPL/1-465:0.10826):0.27999):0.22227):0.18520,((B3P2Z2_DROER/1-591:0.01390,(B4R1N4_DROSI/1-589:0.12716,(D3DML2_DROME/1-587:0.00000,A0A1W4VXQ9_DROFC/1-588:0.10062):0.08195):0.07212):0.18451,(W8ATI1_CERCA/1-578:0.11087,(A0A0K8WBM3_BACLA/1-578:0.28572,A0A0A1WXY9_ZEUCU/1-597:0.03060):0.07336):0.10042):0.08539):0.09317):0.38139,A0A0K8TQT1_TABBR/1-582:0.32927):0.10423,A0A1B0CK14_LUTLO/1-563:0.52226):0.09282,((N6SXN4_DENPD/1-582:0.49943,D2A429_TRICA/1-562:0.35194):0.08680,(A0A1Y1L5R5_PHOPY/1-572:0.42172,A0A1W4WVY8_AGRPL/1-588:0.26927):0.12470):0.11219):0.08112,(E0VB05_PEDHC/1-570:0.81685,((((J9KAS5_ACYPI/1-567:0.11762,X1X6E2_ACYPI/1-550:0.20670):0.51795,(((A0A0P4VN60_9HEMI/1-550:0.22549,A0A0V0G332_TRIDM/1-558:0.07801):0.06210,(A0A069DVI7_9HEMI/1-569:0.17309,(A0A224XE52_9HEMI/1-555:0.00000,A0A023F3Y8_TRIIF/1-569:0.10446):0.06984):0.03186):0.34276,A0A146L9J0_LYGHE/1-562:0.52253):0.16292):0.12143,(A0A1B6EQM7_9HEMI/1-567:0.14660,(A0A1B6HD78_9HEMI/1-570:0.05318,A0A1B6J7X1_9HEMI/1-567:0.06353):0.15880):0.51088):0.13559,((A0A1B6H404_9HEMI/1-540:1.11191,A0A1B6C6G9_9HEMI/1-553:0.53827):0.10509,(A0A1B6C8T4_9HEMI/1-540:0.78137,(R4WUP7_RIPPE/1-544:0.39413,(A0A023FBR1_TRIIF/1-569:0.03504,(A0A0P4VY48_9HEMI/1-556:0.10436,A0A224XAB0_9HEMI/1-554:0.27985):0.04752):0.62140):0.64217):0.19475):0.06589):0.13922):0.10789):0.07853,((K7JBQ4_NASVI/1-538:0.95175,A0A0C9R5X6_9HYME/1-566:0.52518):0.03421,(A0A088AR18_APIME/1-586:0.34523,((A0A026WV98_OOCBI/1-584:0.21223,((A0A0J7KRF0_LASNI/1-585:0.25348,E2AP55_CAMFO/1-542:0.05570):0.05258,E2C3I4_HARSA/1-576:0.19167):0.07966):0.04267,((A0A195CF75_9HYME/1-575:0.08832,A0A195DN66_9HYME/1-566:0.12688):0.02074,(A0A151WYW5_9HYME/1-560:0.16003,A0A195BHD8_9HYME/1-576:0.11335):0.01892):0.07567):0.15568):0.12859):0.13765):0.06292,(((W5JXA8_ANODA/1-570:0.11086,A1YZD9_ANOAL/1-570:0.17835):0.20131,(A0A084W5N3_ANOSI/1-581:0.24170,((((A0A182K6K6_9DIPT/1-524:1.00985,A7XGN5_ANOGA/1-569:0.23587):0.02725,A0A182PW76_9DIPT/1-529:0.15348):0.18327,(A0A182RPK7_ANOFN/1-570:0.19280,A0A1A9U207_ANOST/1-550:0.18494):0.04322):0.04944,A0A182N8Y8_9DIPT/1-572:0.12670):0.18856):0.05818):0.58245,U5EH88_9DIPT/1-554:0.41770):0.20227):0.03797,((V5GXD1_ANOGL/1-544:0.48363,((N6TTQ0_DENPD/1-531:0.05769,U4TXR7_DENPD/1-468:0.13882):0.45815,A0A1W4WRI1_AGRPL/1-542:1.26977):0.17190):0.12338,D6WAG7_TRICA/1-536:0.59326):0.30875):0.11449):0.16520):0.07816):0.07477,(((((A0A210PS89_MIZYE/1-537:0.67572,((A0A2G8LQ86_STIJA/1-556:0.72076,C3ZHQ9_BRAFL/1-505:0.63482):0.29955,(A0A267H3G7_9PLAT/1-566:0.58288,A0A267FDE0_9PLAT/1-559:0.75970):0.27313):0.08425):0.08016,(((((A0A183K1T4_9TREM/1-561:0.43634,Q6QA23_SCHMA/1-542:0.04887):0.01938,G4VAD3_SCHMA/1-538:0.07692):0.19551,C7TXT5_SCHJA/1-574:0.26198):0.44971,(A0A0X3Q155_SCHSO/1-561:0.35296,(A0A158QUE5_9CEST/1-512:0.23155,((A0A0R3WJW5_HYDTA/1-536:0.23811,(A0A068YEM7_ECHMU/1-592:0.14675,A0A068WAS5_ECHGR/1-592:0.11750):0.18939):0.10008,(A0A068X690_HYMMI/1-499:0.13591,A0A158QHS3_HYMNN/1-570:0.14083):0.23739):0.10494):0.28581):0.39317):0.38723,A0A0H3YJ20_SCHMD/1-542:0.68136):0.07771):0.08085,R7VCE5_CAPTE/1-559:0.54460):0.08752,(((V4C557_LOTGI/1-511:0.41905,(K1QMU2_CRAGI/1-544:0.43676,(A0A2C9JVP6_BIOGL/1-537:0.48938,A0A210PS99_MIZYE/1-583:0.44485):0.11937):0.05273):0.11039,A0A1S3IMJ2_LINUN/1-588:0.40121):0.09202,A0A0L8HZM4_OCTBM/1-573:0.63206):0.10928):0.09855,((((H3AGE7_LATCH/1-543:0.46386,(Q640D4_XENLA/1-550:0.20082,F7E7W6_XENTR/1-547:0.09704):0.26797):0.18094,(((A0A088T0H9_TAPTE/1-545:0.07991,((((((A0A287AET4_PIG/1-538:0.21676,(((A0A290DVI4_PHOPH/1-546:0.21865,A0A290EDS7_STECO/1-541:0.01713):0.07147,G3SNT2_LOXAF/1-541:0.11408):0.02501,(M3VYE4_FELCA/1-558:0.07506,NRAM1_CANLF/1-547:0.08811):0.06513):0.01142):0.01318,((F7GRK1_CALJA/1-547:0.05007,((G3RSZ2_GORGO/1-532:0.68129,H2QJE7_PANTR/1-550:0.01992):0.03549,F6X347_MACMU/1-547:0.04450):0.02493):0.04366,A0A287CY71_ICTTR/1-548:0.12223):0.02172):0.09358,(H0WPA9_OTOGA/1-546:0.16244,A0A1U8BSP0_MESAU/1-548:0.10126):0.10519):0.06771,(((A0A0G2JZT3_RAT/1-548:0.19650,NRAM1_MOUSE/1-548:0.09735):0.07938,(G1TAR1_RABIT/1-543:0.19517,(A0A088SFP4_EQUAS/1-545:0.10691,A0A1U7UHS9_TARSY/1-460:0.09521):0.00924):0.03900):0.06678,((H0VLJ9_CAVPO/1-539:0.26217,A0A0P6J8T1_HETGA/1-565:0.07126):0.06687,(NRAM1_BUBBU/1-548:0.13117,(S7QBI3_MYOBR/1-550:0.06954,(G1L8L5_AILME/1-545:0.20990,G9KP23_MUSPF/1-540:0.10444):0.06786):0.04668):0.01566):0.10343):0.05406):0.07689,A0A1S2ZKI5_ERIEU/1-546:0.27031):0.02069,NRAM1_CEREL/1-548:0.08271):0.02288):0.16542,(G3WUK2_SARHA/1-552:0.19469,F6WFG3_MONDO/1-546:0.26688):0.10529):0.33273,((G1KA06_ANOCA/1-537:0.41024,((((A0A093GZE0_STRCA/1-475:0.80004,A0A099Z9P9_TINGU/1-518:0.02986):0.09316,A0A093G2U9_DRYPU/1-515:0.20667):0.09930,(((A0A091N569_9PASS/1-491:0.32601,A0A0Q3TUN4_AMAAE/1-558:0.05395):0.02423,(A0A091S912_9GRUI/1-516:0.13476,A0A087QTT7_APTFO/1-518:0.07100):0.02357):0.00864,(((G1NG58_MELGA/1-555:0.04652,A0A226PAR6_COLVI/1-548:0.17753):0.09172,A0A091QDV8_MERNU/1-509:0.12118):0.04501,((U3JN57_FICAL/1-545:0.07640,A0A218VBT2_9PASE/1-535:0.06592):0.05532,(A0A1V4K5Z8_PATFA/1-551:0.02007,A0A1V4K5Z6_PATFA/1-567:0.06399):0.04815):0.00126):0.02766):0.10449):0.05660,A0A091I448_CALAN/1-518:0.15718):0.18898):0.06497,K7G7T9_PELSI/1-539:1.04436):0.09429):0.17715):0.31878,((F6SGK5_ORNAN/1-472:0.14314,(((G1L645_AILME/1-587:0.09918,U6D5N9_NEOVI/1-542:0.11822):0.12254,(((((A0A1S3FCE0_DIPOR/1-568:0.03569,M3W245_FELCA/1-567:0.05828):0.06350,A0A250Y307_CASCN/1-560:0.06615):0.01806,(((((((A0A1U7UQ03_TARSY/1-556:0.15047,((A7MBI9_BOVIN/1-561:0.00000,W5Q7N0_SHEEP/1-556:0.26580):0.01205,L8HV40_9CETA/1-586:0.16215):0.07348):0.05430,(A0A1S3WUN2_ERIEU/1-568:0.10199,G3THB7_LOXAF/1-560:0.09343):0.02460):0.00532,((F6TK40_HORSE/1-567:0.05473,(U3DNI8_CALJA/1-567:0.17737,(A0A0D9R0T9_CHLSB/1-570:0.20796,G3R0S6_GORGO/1-567:0.00548):0.03351):0.06309):0.00925,((K9J1T7_DESRO/1-559:0.23714,H0WFZ0_OTOGA/1-564:0.12953):0.09906,G1PNV2_MYOLU/1-568:0.09681):0.02687):0.03212):0.00816,(G1STQ9_RABIT/1-555:0.08189,A0A286XSF7_CAVPO/1-567:0.09344):0.03863):0.12548,A0A287BIX1_PIG/1-561:0.05534):0.03271,(W5Q7R5_SHEEP/1-559:0.03152,((W5Q7P5_SHEEP/1-571:0.14160,L8IRQ6_9CETA/1-561:0.10156):0.32939,F1N4Z6_BOVIN/1-559:0.08061):0.11277):0.18156):0.01019,((((A0A151LYC3_ALLMI/1-560:0.22582,A0A1U7S5U9_ALLSI/1-560:0.01783):0.11520,(((A0A091G2C7_9AVES/1-478:0.11627,((R0KZI9_ANAPL/1-507:0.17936,(A0A091EH14_CORBR/1-402:0.28094,A0A093PHD3_9PASS/1-462:0.08009):0.05534):0.03179,((A0A091NWR9_HALAL/1-462:0.03220,A0A091M5N5_CARIC/1-462:0.06527):0.01518,A0A0A0AB73_CHAVO/1-477:0.11375):0.03784):0.10769):0.04761,((A0A093H5E6_STRCA/1-462:0.07146,A0A099Z8Q6_TINGU/1-461:0.20355):0.02455,B3F8C5_CHICK/1-564:0.23133):0.03871):0.18393,(M7B9Y5_CHEMY/1-556:0.17679,K7FRB3_PELSI/1-558:0.19736):0.06167):0.12655):0.02664,((((A0A2D4H5T0_MICLE/1-577:0.01293,G1KMM6_ANOCA/1-570:0.15823):0.10778,A0A0B8RYE1_BOIIR/1-560:0.12276):0.07867,A0A0K8RTL5_CROHD/1-553:0.09077):0.19677,(H3AS50_LATCH/1-499:0.26195,((((((Q8AUT2_TAKRU/1-581:0.40141,(G3PD34_GASAC/1-449:0.26897,I3KI83_ORENI/1-588:0.15468):0.11998):0.05690,(F5ATC0_DICLA/1-560:0.12338,(A0A087Y7K8_POEFO/1-589:0.03968,((A0A146Z2R9_FUNHE/1-594:0.22877,H2MPU5_ORYLA/1-585:0.24495):0.03618,M4A4Q6_XIPMA/1-562:0.04944):0.20068):0.15737):0.05032):0.11462,A0A1S3LLP4_SALSA/1-544:0.30580):0.04027,(((((A0A0S7FLZ2_9TELE/1-533:0.07408,M3ZMT7_XIPMA/1-562:0.01380):0.16806,A0A096M603_POEFO/1-554:0.02671):0.01111,A0A146MM86_FUNHE/1-562:0.10126):0.05556,((A0A0K2FPZ2_CYNSE/1-557:0.12530,(((((((H2U645_TAKRU/1-549:0.09201,H3CNP7_TETNG/1-554:0.06657):0.08382,Q6RYS8_PAGMA/1-554:0.09474):0.01302,((V5RG37_MIIMI/1-554:0.12342,(G3N5P4_GASAC/1-554:0.10415,H2ML51_ORYLA/1-552:0.15273):0.07844):0.10812,E2IFW3_SINCH/1-559:0.08804):0.01483):0.01319,Q9DET9_MORSA/1-554:0.04699):0.01872,A0A1A8RLU9_9TELE/1-562:0.11967):0.04555,B3VHW1_SCOMX/1-554:0.06979):0.02040,(A0A140D6T0_9GOBI/1-560:0.28428,Q52V23_PAROL/1-554:0.05841):0.02720):0.02196):0.02416,I3KSW9_ORENI/1-562:0.07410):0.01388):0.16519,((A0A0P7UP60_9TELE/1-559:0.38170,A0A1W5AKD6_9TELE/1-566:0.14081):0.06610,(((((D2Y1A8_CTEID/1-544:0.18805,(A0A0M4JKH0_MYLPI/1-544:0.03880,Q9IAJ3_PIMPR/1-546:0.29396):0.11608):0.12233,(T1WGM3_CARGB/1-548:0.07264,(B3DGS9_DANRE/1-547:0.19947,Q9PU93_CYPCA/1-548:0.12369):0.06259):0.09488):0.10568,(W5LRB2_ASTMX/1-563:0.10736,((A0A060WES2_ONCMY/1-594:0.09051,A0A1S3LC20_SALSA/1-584:0.03078):0.05872,A0A1S3P551_SALSA/1-558:0.05243):0.08445):0.02893):0.06308,Q8JFC9_ICTPU/1-550:0.14581):0.02796,W5M874_LEPOC/1-586:0.21656):0.13725):0.06703):0.05680):0.08538,M4VNS3_ACISC/1-558:0.26007):0.09594,V9KN45_CALMI/1-557:0.44072):0.04120):0.08633):0.02151):0.03361,(A0A1L8HI74_XENLA/1-553:0.06205,B1WBJ8_XENTR/1-553:0.05521):0.26718):0.13514):0.02100):0.00618,Q4R4D6_MACFA/1-560:0.09192):0.10182,((A0A1A6HP45_NEOLE/1-579:0.13164,A0A1U8BU05_MESAU/1-568:0.01773):0.01629,Q4QR92_RAT/1-492:0.04320):0.08093):0.08052):0.06600,F7EQK8_MONDO/1-568:0.20541):0.04549):0.30543,(E5RY21_ASCSS/1-584:0.29820,F6VMS4_CIOIN/1-544:0.34814):0.62141):0.08359):0.14764,E4Y8J5_OIKDI/1-533:1.08082):0.21571):0.09952):0.21189,T2MG32_HYDVU/1-505:0.94402):0.48483):0.22864):0.13528,((((((A0A250X219_9CHLO/1-579:0.93197,A0A250WS01_9CHLO/1-553:2.15862):1.72652,(A0A1D2A2J5_AUXPR/1-547:0.72870,A0A059LRV4_9CHLO/1-530:0.88842):1.42795):0.49921,(D8TKW0_VOLCA/1-433:1.13094,A0A1D2A7V3_AUXPR/1-525:1.90394):0.15614):0.28554,I0YXQ5_COCSC/1-492:1.08081):0.42297,(((((((A0A200PS26_9MAGN/1-526:0.25168,((A0A1U8AUH0_NELNU/1-534:0.20422,A0A1U8B7W3_NELNU/1-534:0.18323):0.13146,A0A2G5CP31_AQUCA/1-546:0.23543):0.06800):0.04336,((((A0A1Q3CWB3_CEPFO/1-501:0.26987,(((A0A0K9RP80_SPIOL/1-534:0.29746,B9GNS0_POPTR/1-536:0.23073):0.04283,(((I1JTP4_SOYBN/1-518:0.11271,I1K839_SOYBN/1-506:0.13074):0.14485,((V7ASV1_PHAVU/1-528:0.06909,A0A0S3RBW2_PHAAN/1-526:0.04217):0.07812,A0A151TTR7_CAJCA/1-525:0.07574):0.06972):0.05214,(G8A2C0_MEDTR/1-528:0.11616,A0A1S2YB72_CICAR/1-530:0.14189):0.11999):0.06540):0.05175,(((Q3ZDM4_ARAHG/1-515:0.15560,R0F4T8_9BRAS/1-530:0.11764):0.05752,((A0A087GF98_ARAAL/1-505:0.13362,(A0A089Q7Y0_BRAJU/1-532:0.11688,A0A0D3DEX8_BRAOL/1-531:0.08795):0.07712):0.06388,V4MG70_EUTSA/1-533:0.09285):0.01584):0.66462,((A0A0K0PMY0_9MAGN/1-534:0.08610,A0A0K0PMH8_9MAGN/1-528:0.13300):0.30095,(A0A078FRI8_BRANA/1-533:0.06482,((M4FHY2_BRARP/1-532:0.05873,((R0INA1_9BRAS/1-531:0.03789,(A0A078FVT0_BRANA/1-527:0.15933,A0A178W904_ARATH/1-530:0.06837):0.09966):0.03055,A0A087HR84_ARAAL/1-525:0.04708):0.00466):0.05023,(A0A1J3F266_NOCCA/1-537:0.14218,V4KLU1_EUTSA/1-532:0.09690):0.06915):0.04126):0.19004):0.03958):0.05455):0.01911):0.03810,(((A0A218WF23_PUNGR/1-555:0.48451,A0A218X7L1_PUNGR/1-537:0.23901):0.10110,(F6GZP4_VITVI/1-536:0.24228,(((A0A061FFV9_THECC/1-541:0.05182,A0A1U8PDS1_GOSHI/1-539:0.11146):0.15632,(A0A1R3HK42_9ROSI/1-543:0.03564,A0A1R3I8D7_COCAP/1-545:0.13747):0.09343):0.05155,(V4SGN1_9ROSI/1-532:0.22827,((A0A067LAX9_JATCU/1-536:0.08717,A0A2C9VXD0_MANES/1-536:0.09445):0.01882,B9R736_RICCO/1-462:0.14353):0.11027):0.02605):0.04804):0.02567):0.04407,(W9RRM3_9ROSA/1-531:0.14878,M5XC74_PRUPE/1-537:0.15263):0.09556):0.06007):0.03077,((((A0A175YKE5_DAUCA/1-511:0.12794,A0A165ZC97_DAUCA/1-526:0.28193):0.40012,((S8CBC3_9LAMI/1-533:1.12362,A0A2G9G8D9_9LAMI/1-543:0.30203):0.20458,(A0A068TYY2_COFCA/1-534:0.34737,(A0A1S4AK83_TOBAC/1-508:0.10716,(M1C4X1_SOLTU/1-518:0.15284,(A0A1U8GCH7_CAPAN/1-516:0.09333,A0A2G2X1T5_CAPBA/1-513:0.09190):0.14153):0.05232):0.23052):0.11590):0.10515):0.17972,(((((A0A2G2X1M8_CAPBA/1-541:0.08064,(K4BUR2_SOLLC/1-519:0.08926,M1BXZ3_SOLTU/1-540:0.00000):0.04756):0.03268,A0A1S4AK88_TOBAC/1-541:0.02865):0.37567,A0A068TY75_COFCA/1-545:0.23885):0.05741,((A0A022R9D2_ERYGU/1-559:0.19470,(S8CB43_9LAMI/1-535:0.46499,A0A2G9HX60_9LAMI/1-541:0.21007):0.08747):0.08635,S6CX58_9GENT/1-543:0.31507):0.05046):0.04742,(A0A161ZWM4_DAUCA/1-533:0.29188,(A0A103XWQ4_CYNCS/1-545:0.09982,A0A251VEA6_HELAN/1-534:0.30942):0.12410):0.08681):0.04946):0.06062,(((((A0A0L9TFY1_PHAAN/1-552:0.12131,V7ASN2_PHAVU/1-554:0.12885):0.15816,I1MKM5_SOYBN/1-559:0.10426):0.10406,(A0A072TMS2_MEDTR/1-546:0.12970,A0A1S2YVU1_CICAR/1-548:0.20876):0.09380):0.03296,A0A1J7HVC2_LUPAN/1-538:0.19856):0.39648,(A0A218X6T0_PUNGR/1-520:0.31684,A0A059BRD4_EUCGR/1-551:0.24443):0.28213):0.12599):0.02861):0.08533,(((((((((W5FP58_WHEAT/1-547:0.00000,A0A287QIQ2_HORVV/1-529:0.14322):0.09120,(I1IH43_BRADI/1-551:0.11363,A0A1D5YVM3_WHEAT/1-547:0.00716):0.08120):0.15216,(I1R908_ORYGL/1-541:0.08292,A0A0E0MP16_ORYPU/1-545:0.20572):0.11046):0.05139,(A0A1D6KEN0_MAIZE/1-544:0.06859,((K3Z557_SETIT/1-546:0.13822,A0A1E5WFS2_9POAL/1-550:0.09956):0.04530,C5YQG7_SORBI/1-544:0.02121):0.02434):0.06822):0.04615,(((I1GQC6_BRADI/1-526:0.15736,(A0A287N9Z8_HORVV/1-522:0.12386,A0A1D6S014_WHEAT/1-530:0.12520):0.12532):0.18734,((A0A1D6KY99_MAIZE/1-538:0.17785,A0A1B6QJE9_SORBI/1-544:0.12504):0.15896,(A0A1E5WEW4_9POAL/1-495:0.15784,K4AJQ4_SETIT/1-541:0.03375):0.14772):0.13395):0.01719,((A0A0E0NY43_ORYRU/1-529:0.06309,A0A0E0KG27_ORYPU/1-527:0.10730):0.19915,((A0A0D9VWA2_9ORYZ/1-503:0.47117,A0A0E0D3N8_9ORYZ/1-527:0.19958):0.04091,J3LQQ8_ORYBR/1-521:0.25005):0.12885):0.05988):0.15477):0.18846,A0A199VQU6_ANACO/1-574:0.20827):0.05820,(A0A2H3XAF7_PHODC/1-524:0.17173,A0A2H3Y3I0_PHODC/1-564:0.28190):0.12836):0.07586,(((A0A2H3XQL2_PHODC/1-516:0.19446,A0A199UK22_ANACO/1-541:0.20822):0.09069,(((K4A8H1_SETIT/1-522:0.10031,(B8A0P9_MAIZE/1-516:0.13879,C5WTQ4_SORBI/1-516:0.09916):0.05087):0.05324,A0A1E5V786_9POAL/1-469:0.21778):0.03234,((I1H8C0_BRADI/1-518:0.16450,(M0XUV1_HORVV/1-522:0.08252,(W5ELQ6_WHEAT/1-519:0.09933,W5E6Y2_WHEAT/1-521:0.11501):0.02823):0.04453):0.06521,(A0A0D9VR10_9ORYZ/1-523:0.12154,(J3LL87_ORYBR/1-521:0.14483,((A0A0E0CX01_9ORYZ/1-521:0.09153,A0A0E0KAB6_ORYPU/1-520:0.07799):0.05801,A0A0E0GIR8_ORYNI/1-522:0.09434):0.03859):0.03067):0.04287):0.02879):0.37834):0.09762,A0A199V382_ANACO/1-532:0.40605):0.23697):0.09617,((A0A1D1YBV6_9ARAE/1-526:0.26688,(A0A0K9NXC3_ZOSMR/1-583:0.60696,(A0A0K9PAF9_ZOSMR/1-543:0.34450,A0A0K9NZK8_ZOSMR/1-532:0.40075):0.19749):0.07281):0.05724,W1NMJ1_AMBTC/1-521:0.50926):0.06311):0.07329):0.02727):0.04760,(((((A0A218VYN5_PUNGR/1-523:0.33529,A0A059B0I6_EUCGR/1-518:0.47377):0.11079,F6HSW1_VITVI/1-520:0.17061):0.06100,W9QCW0_9ROSA/1-522:0.24148):0.04838,((((A0A2C9UR48_MANES/1-508:0.17808,A0A2C9UVJ3_MANES/1-515:0.14734):0.10932,(B9SG31_RICCO/1-509:0.14733,A0A067KJL2_JATCU/1-512:0.15217):0.09623):0.06096,((A0A059AM03_EUCGR/1-520:0.20524,A0A218XAZ3_PUNGR/1-510:0.28304):0.12582,(U5G4L2_POPTR/1-505:0.08150,B9NAE4_POPTR/1-500:0.17030):0.24320):0.03792):0.03301,((A0A1S3C1X3_CUCME/1-510:0.37701,A0A067GH40_CITSI/1-512:0.28626):0.03924,A0A1Q3ASY1_CEPFO/1-517:0.32163):0.04498):0.04479):0.00294,(((((M5VXT2_PRUPE/1-507:0.18127,A0A165FX05_9ROSA/1-506:0.20646):0.04558,A0A2D1UXH1_ROSHC/1-534:0.27230):0.06366,((((A0A1S2YS89_CICAR/1-510:0.27808,I3T8S7_MEDTR/1-515:0.18881):0.12653,((V7CER2_PHAVU/1-516:0.14502,A0A0S3R4X7_PHAAN/1-504:0.17255):0.03158,(I1K299_SOYBN/1-516:0.13416,I1MVR0_SOYBN/1-516:0.09637):0.07464):0.10701):0.06227,A0A1J7I6J3_LUPAN/1-509:0.28135):0.00406,((I1J9B4_SOYBN/1-507:0.14031,((G7K3Y6_MEDTR/1-514:0.04771,A0A1S2YYC2_CICAR/1-506:0.19561):0.10535,V7CHJ7_PHAVU/1-507:0.08815):0.06168):0.10630,J9PI84_ARAHY/1-504:0.17731):0.09667):0.14320):0.06075,((A0A0D3DVV9_BRAOL/1-513:0.18423,(NRAM3_ARATH/1-503:0.15485,(((A6YPU3_NOCCA/1-512:0.07933,A0A087GSB8_ARAAL/1-510:0.13758):0.03994,V4LUR5_EUTSA/1-514:0.10877):0.04032,R0FVE1_9BRAS/1-527:0.06344):0.07388):0.04816):0.16462,(V4MIN7_EUTSA/1-510:0.15885,((A0A1J3CVU8_NOCCA/1-511:0.16830,A6YPU4_NOCCA/1-497:0.08313):0.08528,((R0EVP1_9BRAS/1-510:0.10829,D7MV55_ARALL/1-511:0.12041):0.03244,(B3W4E1_BRAJU/1-512:0.06029,Q7XB56_THLJA/1-510:0.25098):0.08316):0.05469):0.00007):0.33722):0.15244):0.01747,(((A0A0K0PMF0_9MAGN/1-516:0.04417,A0A0K0PMH4_9MAGN/1-520:0.05278):0.17067,(A0A0K0PMY5_9MAGN/1-522:0.14339,A0A0K0PNN7_9MAGN/1-522:0.19395):0.14982):0.22609,((A0A0D2PDC5_GOSRA/1-512:0.25738,((A0A1U8NA68_GOSHI/1-499:0.00000,A0A1U8NAI2_GOSHI/1-459:0.58713):0.38826,(A0A061DGW0_THECC/1-510:0.07755,A0A1U8M3H5_GOSHI/1-504:0.12599):0.11784):0.03675):0.09154,((A0A0K9RIN8_SPIOL/1-521:0.27387,G5DVW2_SILLA/1-488:0.26295):0.22129,(((((A0A124SHA7_CYNCS/1-551:0.25015,A0A251SJK0_HELAN/1-507:0.18738):0.10643,(A0A124SC25_CYNCS/1-546:0.09836,(A0A251TXE6_HELAN/1-433:0.44980,A0A251T748_HELAN/1-501:0.11716):0.07324):0.05272):0.24995,(S8C4B8_9LAMI/1-497:0.46584,(A0A2G9HLJ1_9LAMI/1-511:0.14060,A0A022RXQ2_ERYGU/1-509:0.20119):0.06216):0.08594):0.02984,(((Q84LR0_SOLLC/1-509:0.09332,A0A0V0IEJ8_SOLCH/1-516:0.16225):0.10735,A0A2G2XHC2_CAPBA/1-511:0.09111):0.08161,A0A1S3YSP2_TOBAC/1-513:0.07511):0.22323):0.07548,A0A164UC12_DAUCA/1-504:0.29733):0.07487):0.09930):0.02857):0.03951):0.04413):0.09799):0.36078,(D5AE42_PICSI/1-514:0.50648,B8LLH7_PICSI/1-518:0.28728):0.10354):0.08141,A0A0D6R2T7_ARACU/1-518:0.22643):0.46814,(((A9RAW3_PHYPA/1-533:0.15412,(A9RD02_PHYPA/1-593:0.20797,A9SZ07_PHYPA/1-532:0.11198):0.06955):0.41570,A0A176WG70_MARPO/1-536:0.59512):0.07720,D8S1L2_SELML/1-527:0.77070):0.19052):0.33236,A0A1Y1I5L4_KLENI/1-536:0.90425):0.37711):0.30042,((F4PH84_DICFS/1-530:0.48366,(A0A151ZDC5_9MYCE/1-517:0.48237,(F1A309_DICPU/1-533:0.30989,NRAM1_DICDI/1-512:0.29629):0.22693):0.14797):0.49297,L8H7N2_ACACA/1-553:0.75965):0.21877):0.09838):0.21230,A0A0L1L0A0_9EUGL/1-482:2.55224):0.23968,((A0A2G5BA43_COERN/1-506:2.25036,((((((A0A077WDI1_9FUNG/1-495:0.48367,A0A1X2H0N1_SYNRA/1-506:0.50882):0.27733,A0A167LY92_PHYB8/1-515:0.49737):0.11972,((A0A0C7B8W6_9FUNG/1-511:0.00570,A0A2G4SIW7_9FUNG/1-534:0.38874):0.31461,(A0A0C9N2T1_9FUNG/1-499:0.16279,S2K7F8_MUCC1/1-504:0.12635):0.41950):0.33409):0.17476,A0A1X2GVN9_9FUNG/1-509:0.94472):0.36446,(A0A261Y3B3_9FUNG/1-541:0.95445,((A0A068RGC3_9FUNG/1-533:0.41789,A0A1X2HQB5_SYNRA/1-562:0.29652):0.28409,(A0A1C7NB76_9FUNG/1-577:0.31639,(A0A0B7NE34_9FUNG/1-557:0.22002,(A0A0C9MDR9_9FUNG/1-549:0.15276,S2JTV0_MUCC1/1-553:0.18048):0.12995):0.09576):0.48795):0.48485):0.18372):0.24197,((U9TFX6_RHIID/1-504:0.02105,A0A015KEY1_9GLOM/1-522:0.02895):0.50147,U9SH49_RHIID/1-499:0.70655):0.34830):0.56773):0.18060,A0A137PBU4_CONC2/1-526:1.99637):0.32677):0.02957):0.14717):0.73773,(((D8SQB0_SELML/1-484:0.77459,(((D8STS6_SELML/1-570:0.21127,D8RQD6_SELML/1-518:0.06125):0.59100,(D8R6G1_SELML/1-516:0.65984,((D8S4K2_SELML/1-538:0.01615,D8R6F1_SELML/1-533:0.23362):0.45672,D8S4K8_SELML/1-540:0.30870):0.25684):0.21188):0.17013,((((W1P7S2_AMBTC/1-541:0.42239,((A0A1D1Y0P3_9ARAE/1-546:0.37055,((((((J3L0A8_ORYBR/1-529:0.22467,A0A0D9Y982_9ORYZ/1-544:0.21857):0.29203,((A0A0A9EXE8_ARUDO/1-509:0.28113,(K3Y6M5_SETIT/1-513:0.23992,(A0A1D6F612_MAIZE/1-565:0.30878,A0A1B6PS90_SORBI/1-558:0.21229):0.31752):0.15552):0.23107,(I1HFK7_BRADI/1-539:0.36593,(A0A1B1QEK5_9POAL/1-533:0.07881,(A0A287KVX1_HORVV/1-505:0.25366,A0A287KVX2_HORVV/1-536:0.00654):0.12219):0.30929):0.23144):0.05587):1.05664,(M8ARK3_AEGTA/1-546:0.72096,(A0A1E5WDY1_9POAL/1-544:0.10607,(A0A1D6GZH2_MAIZE/1-550:0.35680,(K3YRE7_SETIT/1-543:0.08838,(A0A194YMG4_SORBI/1-547:0.19766,(A0A0E0CF02_9ORYZ/1-545:0.00707,I1NWY6_ORYGL/1-545:0.20901):0.09744):0.12805):0.09095):0.05051):0.03613):1.01216):0.17832,(((A0A1W0W334_SORBI/1-532:0.18357,((F2DKF6_HORVV/1-544:0.09072,A0A287PRG3_HORVV/1-539:0.11035):0.16242,I1H2C8_BRADI/1-541:0.17764):0.10846):0.02061,((((((A0A1E5VT35_9POAL/1-494:0.78390,G8JBB0_ORYGL/1-505:0.11154):0.07601,G8JB91_ORYBR/1-515:0.00000):0.38941,J3MJU5_ORYBR/1-546:0.00000):0.13712,A0A0D9WXD7_9ORYZ/1-539:0.14781):0.08805,A0A0E0LJ31_ORYPU/1-532:0.08601):0.01974,(B9FWG7_ORYSJ/1-535:0.09684,A0A0E0E9Q4_9ORYZ/1-540:0.07260):0.05092):0.16820):0.03718,(((A0A1D6EN96_MAIZE/1-567:0.26561,C5X2P7_SORBI/1-522:0.13899):0.29589,(((A0A1Y1B6F2_9ORYZ/1-518:0.03012,A0A0E0Q6C1_ORYRU/1-513:0.02972):0.08878,A0A0D3GPB7_9ORYZ/1-517:0.13097):0.08632,(A0A0D9WXD8_9ORYZ/1-485:0.30993,J3MJU6_ORYBR/1-518:0.08952):0.04796):0.19678):0.14430,((A0A287X031_HORVV/1-512:0.03269,M8AV43_AEGTA/1-523:0.06964):0.08048,A0A1D6C3A6_WHEAT/1-523:0.09664):0.14977):0.27603):0.23206):0.09310,A0A199W4W5_ANACO/1-551:0.29762):0.07331,((M0U8C4_MUSAM/1-552:0.37412,M0RVL2_MUSAM/1-505:0.35224):0.10951,A0A2H3YIE4_PHODC/1-510:0.20355):0.08653):0.07147):0.08537,((Q68G88_MALBA/1-549:0.24253,M5XYQ3_PRUPE/1-544:0.15264):0.20802,((B9S2W5_RICCO/1-525:0.44220,A0A1U8B2N9_NELNU/1-561:0.32960):0.06470,(((((V4T2X4_9ROSI/1-553:0.33479,(A0A0K0PME6_9MAGN/1-540:0.18400,A0A0K0PNN3_9MAGN/1-538:0.09330):0.22961):0.06105,A0A2G5DVF1_AQUCA/1-540:0.35936):0.02790,((A0A1S2YDC1_CICAR/1-519:0.10487,G7J4Z1_MEDTR/1-531:0.11302):0.25628,(((A0A1S2YBT5_CICAR/1-534:0.16950,G7LGK5_MEDTR/1-542:0.22529):0.14722,J7ILM4_ARAHY/1-536:0.20395):0.04276,(((I1KAC9_SOYBN/1-544:0.09149,A0A1S3U2C4_VIGRR/1-529:0.05277):0.11281,(V7AV29_PHAVU/1-536:0.07505,A0A0S3RE23_PHAAN/1-537:0.02963):0.06310):0.11607,A0A151TSB0_CAJCA/1-534:0.25258):0.08852):0.04021):0.15230):0.03085,((((A0A1R3FXC5_COCAP/1-539:0.31945,(A0A1U8IXT5_GOSHI/1-532:0.25334,A0A0D2TUX8_GOSRA/1-557:0.20978):0.10356):0.03169,(A0A061FI51_THECC/1-554:0.03306,A0A061FHH6_THECC/1-554:0.23277):0.21347):0.10691,(A0A022QYX1_ERYGU/1-533:0.26468,((A0A1U7XBQ7_NICSY/1-532:0.15419,A0A1S3X3I7_TOBAC/1-537:0.09006):0.06055,((M1AJ59_SOLTU/1-527:0.09524,Q84LR1_SOLLC/1-527:0.13629):0.04423,((I7GUW8_SOLME/1-524:0.14697,I7HG68_SOLTO/1-531:0.11031):0.06859,A0A1U8F6E3_CAPAN/1-530:0.15618):0.02261):0.08321):0.15720):0.07898):0.03626,((A0A067K9Q1_JATCU/1-546:0.35834,A0A218XJI3_PUNGR/1-558:0.19932):0.05934,((S8E8K9_9LAMI/1-468:0.24076,S8CWQ3_9LAMI/1-477:0.53614):0.21465,A0A2G9HHT6_9LAMI/1-532:0.22822):0.14574):0.05888):0.03235):0.02164,((((A0A1Q3CK73_CEPFO/1-556:0.17849,A0A1Q3D099_CEPFO/1-555:0.22216):0.31762,(A0A251US40_HELAN/1-544:0.22816,(A0A251UR39_HELAN/1-565:0.17350,A0A251URB0_HELAN/1-539:0.14192):0.17002):0.18630):0.09292,(A0A164XP82_DAUCA/1-524:0.35604,(A0A2G5DWX1_AQUCA/1-502:0.47100,A0A200QQP7_9MAGN/1-558:0.20331):0.08986):0.07887):0.00797,((B9S2W4_RICCO/1-498:0.25765,((B9H7I1_POPTR/1-554:0.17048,B9H7I0_POPTR/1-550:0.14713):0.10938,U5GSE7_POPTR/1-549:0.21651):0.07388):0.09948,(((E0CR31_VITVI/1-541:0.31158,(A0A0A0KDB8_CUCSA/1-546:0.01840,A0A1S4E5W2_CUCME/1-508:0.14544):0.28424):0.07900,((A0A068UTJ9_COFCA/1-534:0.53388,A0A068URM3_COFCA/1-539:0.25219):0.10774,(A0A059BZ19_EUCGR/1-542:0.42613,A0A058ZQR3_EUCGR/1-500:0.27903):0.09814):0.06018):0.03759,U5GKY6_POPTR/1-544:0.39358):0.02432):0.01103):0.06660):0.02384):0.05465):0.05169):0.09860):0.15716,((D7UDN6_VITVI/1-505:0.25906,((S6CRV1_9GENT/1-500:0.45076,A0A068VHE3_COFCA/1-490:0.36180):0.29097,A0A1R3GDZ9_COCAP/1-508:0.44510):0.09910):0.22132,A0A1U8AT23_NELNU/1-509:0.43014):0.47512):0.56127,((((((A0A0A0LD68_CUCSA/1-572:0.26644,A0A0A0L9K3_CUCSA/1-519:0.05666):0.24488,((((((W1NVH1_AMBTC/1-482:0.65636,A0A067DF13_CITSI/1-509:0.09418):0.24503,A0A067DRD8_CITSI/1-540:0.01521):0.13709,B9N9Y7_POPTR/1-538:0.17064):0.05477,((A0A067L0L8_JATCU/1-539:0.17627,((B9SMT1_RICCO/1-540:0.28770,A0A059AIQ2_EUCGR/1-534:0.18428):0.04544,A0A0B0MMQ9_GOSAR/1-538:0.11962):0.05313):0.03363,(((((K4BLJ2_SOLLC/1-522:0.09222,A0A0V0ILJ5_SOLCH/1-531:0.11953):0.11489,A0A2G2WQR3_CAPBA/1-531:0.09545):0.04769,((A0A1S4AFJ1_TOBAC/1-515:0.13103,A0A1U7W9X7_NICSY/1-533:0.07016):0.03885,A0A1S4AWK1_TOBAC/1-533:0.10413):0.12708):0.16115,A0A2G9GKZ5_9LAMI/1-535:0.23379):0.11282,(A0A068TQN9_COFCA/1-534:0.17267,A0A022Q7D7_ERYGU/1-539:0.29624):0.03905):0.16549):0.01797):0.00593,(((M5WYY4_PRUPE/1-543:0.12249,(((((V7BXR7_PHAVU/1-540:0.15115,A0A1S3U1U6_VIGRR/1-542:0.17091):0.06218,((A0A0B2QQI2_GLYSO/1-543:0.22389,(A0A0R0GZI7_SOYBN/1-508:0.09334,A0A0B2RIV4_GLYSO/1-541:0.02562):0.04068):0.05982,A0A151S6L4_CAJCA/1-541:0.02374):0.08864):0.03784,(A0A072VC69_MEDTR/1-542:0.13205,A0A1S2XDK4_CICAR/1-549:0.13844):0.09014):0.13994,(((A0A1S3VCR1_VIGRR/1-541:0.12558,A0A151S5H4_CAJCA/1-458:0.34526):0.06846,V7AQH7_PHAVU/1-541:0.05396):0.01465,(K7KZ72_SOYBN/1-543:0.12437,K7L825_SOYBN/1-548:0.02450):0.04123):0.12065):0.09883,((A0A1R3G446_COCAP/1-523:0.16678,A0A1R3HVA2_9ROSI/1-565:0.01244):0.06064,A0A061GA64_THECC/1-541:0.28565):0.05310):0.02644):0.03053,(A0A251K902_MANES/1-536:0.05504,A0A2C9V081_MANES/1-540:0.23607):0.16930):0.09226,((A0A200R093_9MAGN/1-542:0.23052,A0A1U7ZW17_NELNU/1-542:0.19690):0.07535,A0A1Q3BWY3_CEPFO/1-540:0.18803):0.05671):0.09131):0.02382,((((A0A0D3CAN1_BRAOL/1-507:0.15773,V4KYU9_EUTSA/1-524:0.03900):0.03472,(A0A087HNY3_ARAAL/1-509:0.22048,(NRAM6_ARATH/1-524:0.17535,R0ICE4_9BRAS/1-519:0.10060):0.03896):0.01682):0.06697,((((D7KWN0_ARALL/1-524:0.09074,R0ICK4_9BRAS/1-526:0.14622):0.01392,A0A178W717_ARATH/1-530:0.08677):0.11596,(M4CHA4_BRARP/1-525:0.10197,A0A087HK10_ARAAL/1-529:0.23876):0.06805):0.07252,((A0A0D3ART8_BRAOL/1-529:0.06508,M4F252_BRARP/1-516:0.18833):0.05494,(A0A087HK18_ARAAL/1-529:0.10076,A0A1J3DV49_NOCCA/1-530:0.05952):0.01639):0.00000):0.09735):0.15997,(Q2Z1Q0_CHESC/1-537:0.26581,A0A251UE18_HELAN/1-519:0.16738):0.12537):0.03053):0.02419):0.02590,(D7U876_VITVI/1-539:0.00000,A5BBH7_VITVI/1-558:0.26223):0.09956):0.06591,(A0A0K9QUD1_SPIOL/1-532:0.42034,(A0A0K0PMH9_9MAGN/1-544:0.01272,A0A0U1XJK5_9MAGN/1-544:0.06296):0.17252):0.09167):0.09474,((A0A0K9P6C1_ZOSMR/1-542:0.27268,A0A0K9PVX8_ZOSMR/1-508:0.55047):0.20339,((((C5Z7T5_SORBI/1-548:0.11117,(J3MGT6_ORYBR/1-548:0.01461,A0A0E0AD83_9ORYZ/1-548:0.04444):0.03295):0.03833,((M0W7C8_HORVV/1-546:0.02026,(M8AVM7_TRIUA/1-565:0.16803,M8D8S0_AEGTA/1-546:0.00410):0.03252):0.02311,I1GW54_BRADI/1-549:0.33007):0.04718):0.22419,(A0A1D1YKS0_9ARAE/1-543:0.33568,M0UB20_MUSAM/1-541:0.21081):0.05825):0.11086,A0A2H3ZXU8_PHODC/1-548:0.24854):0.07742):0.06661):0.11614,A0A1V1GAG2_CRYJA/1-551:0.43115):0.16778):0.09264,A0A176VNY8_MARPO/1-567:0.63194):0.08949):0.29921):1.12331,((A0A0G4IR21_PLABS/1-527:1.81665,A0A0L0G6U4_9EUKA/1-524:1.43044):0.27360,(A0A061QP39_9CHLO/1-542:1.45561,(((A0A1Y5IHY9_OSTTA/1-556:0.28115,A4S7A4_OSTLU/1-486:0.27364):0.54329,K8EAT9_9CHLO/1-572:0.87481):0.34924,(C1MPE9_MICPC/1-497:0.58566,C1E544_MICCC/1-412:0.51408):0.35468):0.68348):0.60731):0.16244):0.16749,L1IB98_GUITH/1-543:1.89767):0.19944):0.15261,(((M2Y1S4_GALSU/1-520:0.77162,(M2Y255_GALSU/1-535:0.39527,M1VDK0_CYAM1/1-593:0.95263):0.27984):1.06528,M2Y8W3_GALSU/1-486:1.92608):0.72514,(B8CCF6_THAPS/1-514:1.34547,K0TP54_THAOC/1-466:1.17872):2.40059):1.00922):0.31136,R7Q2I0_CHOCR/1-496:3.63837):0.69836,((F0ZEW9_DICPU/1-438:0.78929,A0A151ZBJ1_9MYCE/1-543:0.94513):1.10278,(((((N1QX07_AEGTA/1-453:0.09224,M7Z4S2_TRIUA/1-487:0.03027):0.39338,(I1GPA8_BRADI/1-487:0.35776,((K4AJ57_SETIT/1-521:0.31039,(A0A1D6L0N4_MAIZE/1-476:0.17560,A0A1B6QIP3_SORBI/1-466:0.27064):0.15927):0.33949,A0A1D6GJY9_MAIZE/1-518:0.57729):0.47193):0.17777):4.32270,(A9S7L0_PHYPA/1-405:0.21839,A9TB20_PHYPA/1-412:0.29320):1.26376):0.62456,A0A061SL89_9CHLO/1-462:1.12451):1.28975,((R7Q9R7_CHOCR/1-565:1.18280,M2Y572_GALSU/1-539:1.06848):0.36384,M1VME5_CYAM1/1-576:1.41249):0.22425):0.31415):0.13725):0.20049):0.27487):0.57267,(((A0A0A2WTI9_THEFI/1-407:0.93392,E8PPZ3_THESS/1-410:1.16982):0.53779,(E4U693_OCEP5/1-416:0.69210,(A0A1F5V184_FRAXR/1-414:0.82542,((A0A066ZNJ7_HYDMR/1-421:0.32796,Q31GI7_HYDCU/1-424:0.32189):0.50013,(A0A258S688_9GAMM/1-420:0.61107,A0A1N6GW27_9GAMM/1-405:0.32511):0.41518):0.42641):0.19973):0.27847):0.45612,A0A258M4Z9_9RHIZ/1-442:1.72473):0.65763):0.28659,((A0A0B3AZF2_9ARCH/1-424:1.65118,((A0A1Q7LSA8_9CREN/1-419:0.67751,A0A1Q8B8E6_9CREN/1-421:0.58649):0.69635,((((A0A1Q7NBD0_9ARCH/1-414:0.24299,A0A1Q7L0Y1_9ARCH/1-413:0.21554):0.12055,A0A2H1FDA2_9ARCH/1-415:0.51834):0.37946,(A0A128A3B9_9ARCH/1-427:0.38250,A0A2H1EIH5_9ARCH/1-416:0.36895):0.55988):0.53095,((A0A1Q7B4G2_9ARCH/1-440:0.12110,A0A1Q7BE57_9ARCH/1-443:0.16075):0.39576,(A0A1Q7MH87_9CREN/1-456:0.17190,A0A1Q8BH10_9CREN/1-458:0.16657):0.58849):1.22368):0.29091):0.27482):1.28741,(U3AE61_9EURY:0.33439,(M0MFD1_HALMO:0.38259,(A0A0D6JNP7_9EURY:0.38246,A0A1D2QFZ0_9EURY:0.21001):0.17662):0.11199):1.95167):0.30235):0.26911,((A0A0T5ZQ20_9BACT:0.88622,(((A0A239DDY9_9BACT:0.53512,(A0A1I6L275_9BACT:0.34520,(A0A1Q3QWJ1_9BACT:0.33341,(E8X3D6_GRATM/1-448:0.63884,(G8NUX3_GRAMM/1-465:0.24680,A0A1H6A9R8_9BACT/1-476:0.51553):0.34680):0.23108):0.12899):0.22528):0.36447,E8V208_TERSS:0.59875):0.19963,(A0A1H4MA40_9BACT:0.22707,A0A1G7N774_9BACT:0.16251):0.81876):0.64882):0.48791,((A0A1T4Q2C4_9FIRM:1.85425,(((W0ED76_9FIRM:0.50833,T0JCJ8_9FIRM/1-422:0.54995):0.66288,((((((((D3T4U9_THEIA:0.21398,A0A1M4YQ71_9THEO:0.18480):0.07744,A0A097ATS7_THEKI:0.29173):0.17365,MNTH_CALS4:0.55641):0.52480,(((((A0A285BFW6_9FIRM:0.27277,(((F6BFY3_THEXL:0.16232,A0A1X2FYQ8_9FIRM:0.09813):0.07690,W9EA40_9FIRM:0.14594):0.67445,L0IJ24_THETR:0.10581):0.52017):0.59180,(D9SRQ5_CLOC7:0.93002,U2DGB0_9FIRM:0.51623):0.13830):0.09679,A0A161X689_9CLOT:0.46066):0.08559,(A0A017RVZ4_9CLOT:0.54691,(A0A161YM70_9CLOT:0.33462,A0A099SAG8_9CLOT:0.46947):0.36122):0.12265):0.08414,A0A1M5C0G3_9THEO:0.71061):0.19288):0.06009,(G7WAX9_DESOD:0.46591,(A0A1C3F030_9FIRM:0.19111,A0A0J1FMJ2_9FIRM:0.38365):0.17869):0.17569):0.03380,((((A0A1S8LJQ8_9CLOT:0.45532,MNTH_CLOAB:0.27115):0.18474,(R4K7S5_CLOPA:0.64583,(C6Q070_9CLOT:0.18951,A0A0E3M712_CLOSL:0.14104):0.35471):0.08569):0.08782,((A0A078KPD6_9FIRM:0.59574,E6U8Y0_ETHHY:0.82930):0.28227,((A0A1I1HWS7_9CLOT:0.36652,(A0A162L620_9CLOT:0.14877,A0A162LEL4_9CLOT:0.18122):0.20939):0.08016,((A0A1W1XY29_9CLOT:0.63894,((A0A0B5QS82_CLOBE:0.32171,A0A1S8NE18_CLOSA:0.27037):0.03585,((G7MD69_9CLOT:0.21555,A0A1S8TAZ0_9CLOT:0.25369):0.03142,K6UBU4_9CLOT:0.28806):0.05528):0.06057):0.04240,(A0A1V4IZQ1_9CLOT:0.21354,K6TXD2_9CLOT:0.34215):0.13936):0.07865):0.09226):0.10423):0.26817,(A0A166SRN3_9CLOT:0.41009,K6UBK6_9CLOT:0.18560):0.20886):0.05374):0.07736,((A0A0L6JLG1_9FIRM:0.55144,((B8I817_CLOCE:0.09475,F1TFQ5_9FIRM:0.31964):0.11074,(S0FN87_9FIRM:0.16706,A0A1V4SHL1_CLOHU:0.28268):0.12842):0.17295):0.38271,A0A1I0PM86_9FIRM:0.59893):0.07478):0.18723,(D5XC46_THEPJ:0.59250,A0A1B7LEI2_9FIRM:0.49996):0.16430):0.33844):0.16466,((A0A259UCC3_9FIRM:0.20879,A0A259UYN1_9FIRM:0.20791):0.32717,A0A075K8U1_9FIRM:0.37111):0.80949):0.30025):0.46997,(((((A0A1V9YHQ8_9STRA:0.22435,(T0PYU4_9STRA:0.09668,A0A067BR54_SAPPC:0.19760):0.20449):1.46108,((A0A1V9YFJ8_9STRA:0.27064,A0A1W0A3H8_9STRA:0.53365):0.10993,T0Q6X5_9STRA:0.39547):0.25403):0.13984,(W4GE69_9STRA:0.20652,A0A024TL99_9STRA:0.18692):0.49906):1.44788,(A0A1Q7FUC9_9BACT:0.91097,(((((A0A1H0MYB6_9BACL:1.08048,((A0A1S2R691_9BACI:1.05562,(A0A2C1YK16_9BACI:0.12174,((A0A1S2RCE6_9BACI:0.22101,A0A0U1NTJ2_9BACI:0.15798):0.05650,A0A2A8IHS5_9BACI:0.35234):0.04757):0.23431):0.19835,(I4D423_DESAJ:0.51493,A0A0U5BBR6_9BACL:0.38696):0.07615):0.10327):0.19317,((T0DJU2_ALIAG:0.51682,(B7DUE9_9BACL:0.38347,A0A0V0PMD5_9BACL:0.24965):0.20236):0.13198,(((A0A0P9CFK5_9BACL:0.29807,T0CYP4_ALIAG:0.79096):0.08761,(D5WSW3_KYRT2:0.58932,A0A1F2YFF4_9BACL:0.47948):0.15143):0.08873,A0A162RTG6_9BACL:0.79140):0.14450):0.14033):0.29263,(A0A1I7GFM6_9BACL:0.74248,A0A0P9GNT1_9BACL:0.47160):0.47567):0.18449,((((((A0A257PWK8_9PROT:0.71287,A0A1Q3V3E9_9PROT:0.59964):0.21033,A0A0D6P853_9PROT:1.16850):0.33354,(A0A1D8UUE1_9PROT:1.65210,((A0A1G9J8Y8_9GAMM:0.97014,(((C5ACF2_BURGB:0.29241,A0A0P0KK64_9BURK:0.04015):0.10828,(A0A2A7S7C3_BURGA:0.13446,(((W0VCC6_9BURK:0.13411,(A0A0Q4NZT8_9BURK:0.10761,A0A0Q5CL44_9BURK:0.36656):0.47954):0.25201,A0A1X7L434_9BURK:0.15142):0.12440,A0A1N6JN80_9BURK:0.08813):0.07360):0.15630):0.52692,(A0A1I3L5I4_9BURK:0.23635,A0A1N6JYN8_9BURK:0.17158):0.58832):0.17314):0.26188,(A0A069PKR5_9BURK:1.19693,(((((((A0A071ME69_9BURK:0.15429,U2H6Y6_9BURK:0.12463):0.01812,A0A1V2WP83_9BURK:0.18088):0.03643,A0A104C2J9_9BURK:0.18164):0.03984,(((MNTH_BURCM:0.17713,A0A1B4P1K5_9BURK:0.20562):0.05670,A0A102EY25_9BURK:0.15252):0.06308,((A0A106JJ36_9BURK:0.22758,A0A104N2Z6_BURPY:0.14523):0.09481,A0A0G3YLL8_9BURK:0.12610):0.03333):0.04442):0.06054,A0A0E4AQK4_BURCE:0.15748):0.11175,(A0A124PAT7_9BURK:0.19871,(A0A1B4SH90_9BURK:0.17881,(Q2T5C8_BURTA:0.12545,(A0A0E1UQH0_BURPE:0.14983,A0A0D5L609_9BURK:0.14296):0.03422):0.03702):0.12535):0.33038):0.18956,A0A0M2QAT4_BURGA:0.43699):0.33673):0.12613):0.27449):0.09183):0.07538,(((((((A0A1K1NBW8_9GAMM:0.26817,(A0A1H8D3J5_9GAMM:0.17194,A0A1I0NB63_9GAMM:0.15074):0.13281):0.09007,(A0A0G9H8W0_9GAMM:0.25987,A0A1G7JSZ6_9GAMM:0.28337):0.06077):0.19417,A0A0F3L0L4_9GAMM:0.28188):0.50706,((A0A158D3W9_9BURK:0.91939,(((A0A1N6GZ46_9BURK:0.10825,A0A1G8KE22_9BURK:0.27594):0.15734,((A0A0D5V2W5_9BURK:0.17972,A0A158K372_9BURK:0.20616):0.53692,(I5CJ23_9BURK:0.28838,(((A0A160FVB2_9BURK:0.15250,(MNTH_VEREI:0.38059,A0A2C9A001_9BURK:0.10309):0.03620):0.02652,A0A1I6XYX4_9BURK:0.11868):0.10896,(A0A0N7JUM5_9BURK:0.39539,B5WI89_9BURK:0.17158):0.28170):0.05028):0.06665):0.11857):0.06252,(A0A0J1D3U4_9BURK:0.20560,A0A158HFZ3_9BURK:0.28883):0.29030):0.10187):0.04958,(A0A1H7S782_9BURK:0.41832,(A0A1G7CVE2_9BURK:0.34658,(A0A0A6QJH1_9BURK:0.28341,A0A1H6Y2E2_9BURK:0.42668):0.18663):0.13296):0.09377):0.11340):0.05778,A0A225MB13_9BURK:0.83304):0.13012,((A0A257R6A5_9PROT:0.90091,((A0A1X7FNL9_PARCY:0.83651,(((A0A1C0XM57_RALPI:0.13915,A0A1I5NE30_9RALS:0.18091):0.45186,A0A291ETK7_RALPI:0.29062):0.98619,A0A1R3W4J1_9BURK:0.56121):0.25696):0.15168,A0A023NS30_9GAMM:2.12182):0.16519):0.12739,(((((A0A160FJW2_9BURK:0.43300,(A0A1N6FBS6_9BURK:0.26591,A0A1N6L0Q7_9BURK:0.15061):0.09029):0.10913,(Q39PJ1_BURL3:0.26645,A0A1I3ICL3_9BURK:0.12617):0.13108):0.06913,(A0A1N6KPX5_9BURK:0.14455,(A0A1H1A7P3_9BURK:0.23170,(A0A1H4WS49_9BURK:0.26573,B2T1B2_PARPJ:0.09853):0.05533):0.14906):0.13417):0.18507,A0A142Z6S6_9BURK:0.57137):0.33960,A0A0B6S254_BURGL:1.30036):0.09747):0.07912):0.15400,((((K5XUY9_9PROT:0.44615,A0A0D6PAI4_9PROT:0.37259):0.44211,(((((A0A1I4RER7_9RHIZ:0.14311,A0A0V7Z379_9RHIZ:0.13883):0.10618,I9LII0_9RHIZ:0.15013):0.07477,((A0A1H0B2A7_9RHIZ:0.16606,A0A089NTA4_9RHIZ:0.13904):0.10004,A0A1H5VSX8_9RHIZ:0.14155):0.06330):0.62468,(A0A104J8M6_BURGA:0.96226,A0A1Y6B777_9PROT:0.49694):0.10777):0.10140,A0A212JYD6_9PROT:0.58340):0.06974):0.10009,((((((A0A1M3QDW1_9RHIZ:0.17797,(A0A0D1MTD6_BRAEL:0.54123,A0A1M3MK39_9RHIZ:0.21961):0.11348):0.05583,A0A0Q8BGB3_9RHIZ:0.30548):0.03972,((N6V2U3_9RHIZ:0.19237,A0A1V3G1Y9_9RHIZ:0.09606):0.18412,A0A2C9D2S6_9RHIZ:0.25046):0.04938):0.27221,(((A0A084DK95_9BURK:0.30262,(A0A1H1JH49_9BURK:0.29305,(A0A1H7E2I4_9BURK:0.48069,(A0A084DF15_9BURK:0.28161,(A0A1B4N440_9BURK:0.39871,((A0A1B4P1P2_9BURK:0.04776,(((A0A1V0WMD4_9BURK:0.15656,A0A120DV61_9BURK:0.18654):0.34847,A0A2A9M1R2_9BURK:0.19951):0.10200,(A0A106E520_9BURK:0.09637,A0A108ER32_9BURK:0.23262):0.08745):0.11982):0.14817,A0A088UMY3_9BURK:0.08103):0.18260):0.30883):0.17331):0.11614):0.07398):0.06315,A0A158ILB6_9BURK:0.32562):0.07025,(A0A1H1JLR8_9BURK:0.31623,A0A1N6LKA8_9BURK:0.18175):0.13674):0.17452):0.06620,(((A0A250AW02_9ENTR:0.34091,(A0A086GG57_9GAMM:0.21305,A0A084YQA7_9GAMM:0.14290):0.09014):0.10311,(A0A0H3FJM0_RAHSY:0.18056,((A0A085G806_9GAMM:0.16489,A0A0Q4M781_9GAMM:0.24437):0.04529,A0A1X0WBM2_9GAMM:0.25911):0.06919):0.07764):0.22334,((A0A1N6I6F2_9BURK:0.33242,A0A2C9BMK1_9BURK:0.43251):0.12920,((A0A0G3ESL5_9BURK:0.55593,(A0A149PI31_9BURK:0.48228,A0A1X7FLJ0_PARCY:0.48458):0.10765):0.09401,((A0A1A9N8I5_9BURK:0.19030,A0A1G8B8N0_9BURK:0.20012):0.06500,A0A1X7IQP9_9BURK:0.48575):0.11084):0.07531):0.27237):0.07013):0.08298,(((A0A285XGU2_ENSAD:0.87014,A0A1T4NLP8_9RHIZ:0.31704):0.19594,(((((((A0A2G8RCI1_9RHOB:0.27191,A0A238USW1_9RHOB:0.19732):0.17438,A0A1C1YUX0_9RHIZ:0.49444):0.14599,(A0A1I1ND66_9RHOB:0.31960,(((A0A1Q3K3P5_9PROT:0.71862,(A0A1D9MCD9_9RHOB:0.34872,((A0A086XS66_9RHOB:0.60696,((S5XKT2_PARAH:0.78826,(((A0A1W9XU81_9RHOB:0.28508,A0A074JQ17_9RHOB:0.07013):0.06446,A0A085TUV2_9RHOB:0.16333):0.19135,(A0A074KJ44_9RHOB:0.17296,A0A074TGV5_9RHOB:0.33026):0.11854):0.29008):0.31141,((A0A1N7NFD8_9RHOB:0.20767,A0A285RNQ1_9RHOB:0.20061):0.17652,D5ANL2_RHOCB:0.34163):0.23898):0.11895):0.18569,((A0A1M5A5H4_9RHOB:0.29423,A0A1I4EXF1_9RHOB:0.17828):0.39099,A0A1Y5TKP1_9RHOB:0.37739):0.07958):0.10679):0.07040):0.04170,((A0A1C2HHG6_9RHOB:0.48394,(A0A1G7MZR4_9RHOB:0.41995,(((A0A1W6D081_9RHOB:0.55121,I1ASM9_9RHOB:0.60624):0.10268,((A0A2E2L1U3_9RHOB:0.35748,A0A1Y5U4K3_9RHOB:0.19537):0.07602,A0A1B1A995_9RHOB:0.26088):0.08197):0.16699,(((A0A1I3NDE3_9RHOB:0.11988,A0A291G860_9RHOB:0.28034):0.12520,A0A1Q4CZJ3_9RHOB:0.27783):0.05488,(A0A0P1FC64_THAGE:0.19837,((A0A1H7MRX9_9RHOB:0.22697,A0A2G2AA15_9RHOB:0.46655):0.11205,A0A2E3CL67_9RHOB:0.52254):0.06229):0.09790):0.05876):0.08312):0.06851):0.03110,A0A0D6B721_RHOSU:0.43321):0.06106):0.06954,(A0A1I5C5P2_9RHIZ:0.24941,A0A285LYM7_9RHIZ:0.38662):0.17427):0.07962):0.05027):0.05088,A0A1H8EZ53_9RHOB:0.45230):0.06367,(((A0A1N7M4P8_9RHOB:0.47969,A0A037V2I3_9RHIZ:0.99218):0.22983,(A0A1I7DZ84_9RHOB:1.31176,(A0A059IKE1_9RHOB:0.16833,(A0A2G1QT43_9RHIZ:0.34725,((A0A256GT91_9RHIZ:0.25941,A0A2E1Y4H4_9RHIZ:0.15137):0.20644,((A0A0F9LRZ2_9ZZZZ:0.15974,A0A2G2CBX7_9RHOB:0.10192):0.29682,A0A1Y1SLR6_9RHOB:0.29132):0.06402):0.04286):0.06559):0.10194):0.10206):0.11953,(A0A1J5JDU2_9RHOB:0.27729,C8S2W8_9RHOB:0.22800):0.10934):0.05385):0.07826,(A0A2E1B6D0_9RHIZ:0.13787,(A0A0D5LSD3_9RHIZ:0.20189,A0A127CHM5_9RHIZ:0.16457):0.05918):0.41857):0.07192,(A0A2G9WS46_9RHIZ:0.12884,A0A1I4VTT6_9RHIZ:0.08904):0.62933):0.08189):0.06558,(W9GSJ6_9PROT:0.65781,((J6UFF1_9RHOB:0.69234,(A0A1G5NGP9_AFIMA:0.49814,A0A1U9MCH3_9RHIZ:0.67285):0.12137):0.07534,W6HZ04_9PROT:0.80304):0.10955):0.06598):0.07458):0.08527):0.06283,((A0A212RM09_RHOAC:0.86061,A0A1W6N038_9RHIZ:0.50214):0.16650,A5EC78_BRASB:0.60949):0.20588):0.05097):0.17802):0.27775,A0A1H4LWW4_9RHIZ:0.77133):0.16856,A0A127EMW3_9RHIZ:1.02155):0.31829):0.23204,A0A1F5ZX05_9BACT:1.37924):0.18809):0.18828):0.11815,(((((((((A0A1M3BP02_9ACTN:0.49616,A0A1Q3NGB2_9ACTN:0.55080):0.50299,((((A0A285JRH9_9ACTN:0.42917,A0A1H3UQF3_9ACTN:0.21282):0.12005,((A0A1C4XLG9_9ACTN:0.25631,A0A1H6E5F9_9ACTN:0.18652):0.11443,A0A1G8FQM2_9ACTN:0.36707):0.11201):0.19808,(W7S9H7_9PSEU:1.02062,A0A1M5K8T1_9ACTN:0.82783):0.15612):0.18607,(((A0A1I6R078_9ACTN:2.09666,A0A1H3L107_9PSEU:0.64483):0.45111,(L8DMH9_9NOCA:0.67584,H0R063_9ACTN:0.59662):0.64992):0.41559,(H0E288_9ACTN:0.68092,(((D7BSQ4_STRBB:0.46264,A0A1P8XMD5_9ACTN:0.25706):0.64792,(A0A285IIM4_9ACTN/1-412:1.50018,(A0A1Q5D064_9ACTN/1-420:0.77254,A0A1G9BL33_9ACTN/1-408:0.83129):1.54462):0.30100):0.51026,(A0A1I4VXQ6_9ACTN:0.64075,(A0A2G6YS47_9ACTN:0.56738,A0A1W5Z4X7_9ACTN:0.79296):0.31274):0.59951):0.14243):0.14105):0.09778):0.21740):0.10867,A0A1H6FXQ2_THEAL:0.92776):0.09848,(((((A0A1Q9S1Q1_9PSEU:0.26677,A0A263DEN6_9PSEU:0.68424):0.46006,(A0A1I4KCE7_9ACTN:0.80196,(A0A1Q4DDH4_9PSEU:0.61191,(F4CXF9_PSEUX:0.81729,((A0A1I5G123_9PSEU:0.16230,(A0A1Q8JLK4_9PSEU:0.11096,A0A1B1ZS17_9PSEU:0.29594):0.05308):0.07751,A0A0M5LQZ0_9PSEU:0.23447):0.52112):0.20364):0.12362):0.08761):0.13242,(A0A2G6XNP8_9ACTN:0.99415,((A0A0M2RFA4_9ACTN:0.34358,(A0A1Q5HNP3_9ACTN:0.27146,A0A2D1I8L2_9ACTN:0.24753):0.11957):0.21633,(A0A1C3MZP1_9ACTN:0.20499,A0A2G6XHD0_9ACTN:0.22812):0.21873):0.36740):0.39441):0.08408,(((((A0A1I2KKN0_9ACTN:0.20864,A0A286GY16_9ACTN:0.21809):0.19960,((A0A285EGU8_9ACTN:0.31189,A0A1H7UHX1_9ACTN:0.25429):0.10004,(((H6RK82_BLASD:0.16928,A0A1G7QBW2_9ACTN:0.23073):0.05146,((A0A098Y7Q0_9ACTN:0.25392,I4EQA3_9ACTN:0.20795):0.20199,A0A1S8CE20_9ACTN:0.28314):0.04706):0.04267,((A0A1I7BV66_9ACTN:0.19314,((A0A1G6UFW2_9ACTN:0.20330,A0A1I5SFV1_9ACTN:0.14387):0.11152,(A0A1M5Q819_9ACTN:0.12733,((A0A239FHT1_9ACTN:0.22354,A0A1G9WQA4_9ACTN:0.16097):0.12341,A0A239H8Q0_9ACTN:0.08518):0.07455):0.09900):0.08893):0.07041,A0A238XSX2_9ACTN:0.25123):0.05443):0.02033):0.08613):0.10261,(A0A0Q5W6W4_9ACTN:0.13945,A0A1G7SNB9_9ACTN:0.23520):0.73624):0.25932,A0A0A0C055_9CELL:0.72760):0.38866,((I0HAB7_ACTM4:0.35208,A0A0A6UM76_ACTUT:0.28392):0.19732,(U5W0C8_9ACTN:0.15886,R4LBV3_9ACTN:0.40659):0.13606):0.58505):0.19829):0.16872,((((((A0A1Q9LMP6_9PSEU:0.71959,W7JAX3_9PSEU:0.47025):0.09093,((W7IZJ1_9PSEU:0.19498,A0A1Q9LPH3_9PSEU:0.31773):0.25176,A0A0S2RRF7_9ACTN:1.01820):0.05271):0.14397,(((A0A0M9ZYX8_9NOCA:0.20960,A0A1B2HV55_9PSEU:0.18112):0.13758,(K0K6U2_SACES:0.29412,(A0A0N9I7L4_9PSEU:0.33077,A0A1Y5Y7C9_KIBAR:0.29818):0.23310):0.06795):0.12950,A0A0M8WKN6_9NOCA:0.63868):0.15038):0.04728,A0A1Q8C2N9_9PSEU:0.46935):0.46032,(D5ZU53_STRVD:1.03503,(A0A239PA46_9ACTN:0.66027,A0A1V4EMJ8_9ACTN:0.45223):0.48057):0.16969):0.30971,((((A0A261FAM7_9BIFI/1-402:2.32160,(((A6W550_KINRD:0.96620,(((((U1LNS1_9MICO:0.74535,((M7MUW3_9MICC/1-425:0.25584,A0A1S2GQI9_9MICC/1-424:0.15321):0.10316,A0A221Q1U4_9MICC/1-424:0.22359):0.48551):0.17828,A0A1G8EDP1_9MICO/1-414:0.56769):0.22540,((A0A1H1YFH0_9ACTN/1-412:1.28980,((M1P216_9CORY/1-411:0.25703,A0A1F1KQN9_9ACTN/1-422:0.36738):0.35407,A0A1R1I1V4_9ACTN/1-417:0.43422):0.85274):0.19265,(A0A0P7FAS4_9MICC:0.44617,A0A078MSW2_9MICC:0.42970):0.28199):0.06546):0.09847,((((A0A060JEI5_9MICO/1-406:3.14561,((A0A173LUI8_9MICO:1.03953,A0A1V2NLA8_9MICO:0.61539):0.17333,(A0A126Z6I4_9MICO/1-405:1.02270,(A0A0Q6RP29_9MICO/1-422:0.69395,A0A1Q4A662_9MICO:0.43901):0.11772):0.15231):0.02685):0.07616,(A0A0C5BB68_9MICO:0.64043,A0A0Q5B4Y0_9MICO:0.16868):0.46126):0.07499,A0A0K1PPH7_9DELT/1-427:1.06374):0.15917,((((A0A2A9DWE8_9MICO:0.40381,A0A1H4MA78_9MICO:0.29577):0.40756,((((((A0A2A6FVN0_9MICO/1-437:0.96215,(A0A0Q8CDP5_9MICO:0.54455,(A0A2E8NYV3_9MICO/1-421:0.49388,A0A161UMG4_9MICO:0.16615):0.17746):0.08349):0.05800,A0A1I6KK63_9MICO:0.29613):0.21819,((A0A1H1KSX9_9MICO:0.33132,A0A2E2L720_9MICO:0.38333):0.08987,((A0A1R3X839_9MICO:0.27107,(A0A0S9QXF9_9MICO/1-428:0.22670,A0A1I6K4E0_9MICO:0.33034):0.09067):0.05917,((A0A0Q8AX15_9MICO/1-445:0.21754,A0A0Q8LV28_9MICO/1-447:0.20185):0.06195,A0A0M2H8M0_9MICO/1-442:0.31221):0.07095):0.06574):0.05258):0.12541,((A0A161SDS4_9MICO:0.35753,(A0A1B9N9Q4_9MICO/1-417:0.68244,(A0A011UWU7_9MICO:0.31468,((A0A1P8U4V4_9MICO/1-425:0.22852,A0A1E4CS97_9MICO:0.33067):0.06831,A0A1E4DFU0_9MICO/1-400:0.26783):0.07703):0.06609):0.11843):0.08334,((A0A177KB22_9MICO:0.08038,(A0A1G7VWJ1_9MICO:0.20899,A0A031FX35_9MICO:0.22034):0.09182):0.29106,(A0A1Y5P9B7_9MICO:0.16417,A0A1I3IN70_9BACT:0.13295):0.17494):0.10815):0.12662):0.03202,((W0ZAF3_9MICO/1-442:0.38039,A0A1Q3TJI0_9MICO:0.44273):0.12200,((((A0A1H0MKS7_MICTS/1-441:0.17982,A0A260F8M9_9NOCA/1-437:0.05460):0.16727,A0A1G6IEB7_9MICO/1-441:0.24182):0.05942,(A0A147F967_MICTE:0.29075,(A0A147ET08_MICTE/1-424:0.17532,A0A0Q6DZR2_9MICO:0.16389):0.11451):0.10253):0.07296,A0A1V2NN33_9MICO:0.19532):0.20290):0.11161):0.16248,(((A0A0U3XUI5_9MICO:0.34870,(((A0A0L6HXE9_9MICO:0.22818,A0A2A4E9R1_9MICO:0.20587):0.06014,((A0A0D0JR01_9MICO:0.14751,(A0A0F0KTB1_9MICO:0.18647,A0A196KQT3_9MICO:0.24591):0.04611):0.06362,((A0A0F0LFU0_9MICO:0.18483,A0A0M2HM60_9MICO/1-429:0.23507):0.05900,A0A0Q7RQ39_9MICO:0.13060):0.04845):0.04317):0.02853,A0A0F2CD55_9MICO:0.17621):0.05453):0.00000,A0A1Y2KJ32_9MICO:0.18988):0.13636,((A0A1I6I144_9MICO:0.19614,A0A259SB23_9MICO/1-428:0.08763):0.58233,((A0A1R4K4Y5_9MICO:0.33813,(A0A1J6XEI6_9MICO:0.15308,A0A2G1LBZ9_9MICO:0.20867):0.15384):0.10708,A0A1Q3LB01_9MICO/1-450:0.26522):0.24269):0.08606):0.15764):0.09402):0.06682,A0A1M3AZP1_9MICO/1-430:0.82667):0.10087,((A0A1X7JJF9_9MICO/1-416:0.11655,A0A0S9PIV7_9MICO/1-416:0.19636):0.55557,(((A0A1G8YGW8_9MICO:0.14561,(A0A1H8HCB5_9MICO:0.23891,A0A099JCG3_9MICO:0.29372):0.14999):0.13161,(A0A1B1BNG3_9MICO:0.11177,A0A1Z3LMD9_9MICO:0.16302):0.12787):0.33876,(A0A1I5B2Q8_9MICO/1-418:0.41551,(A0A0Q6YEM4_9MICO:0.21958,A0A1H1NGL0_9MICO/1-435:0.15986):0.22862):0.12661):0.14592):0.14154):0.09556):0.09724):0.31803,(((((G4CVT8_9ACTN/1-463:0.16919,D1YE03_CUTAC/1-402:0.21909):0.71998,A0A1P8U3S2_9ACTN/1-409:0.75140):0.41481,((A0A147E8N6_9MICC/1-415:0.95620,(((((A0A2C8ZJ36_9MICO/1-407:0.45649,A0A1E4M984_9MICO/1-411:0.26575):0.48465,(A0A1G8NPN8_9MICC/1-416:1.01242,(A0A1H1FXY8_9MICC/1-416:0.35700,(A0A0K8QEI9_9MICC:0.23543,(((A0A0L1LXJ1_9MICC/1-416:0.16567,(F0MCC8_PSEPM/1-416:0.13051,A0A0Q9NQG8_9MICC/1-416:0.25105):0.05582):0.06322,((A0A175IZZ3_PAENI/1-416:0.19062,A0A1H6Y1Q2_9MICC:0.13243):0.02215,(A0A1S9HR65_9MICC/1-416:0.16612,A0A1H2B8N4_9MICC/1-416:0.23778):0.03554):0.05798):0.04400,A0A0D1C5C1_9MICC/1-416:0.17544):0.06253):0.22160):0.30910):0.13747):0.12533,((A0A0Q6PWJ8_9MICO:0.54063,(A0A1M3LV08_9MICO/1-413:0.20369,((U3PAR0_LEIXC/1-423:0.36977,(A0A0Q5M7S8_9MICO/1-413:0.30331,A0A0Q8V980_9MICO/1-417:0.39202):0.08694):0.06705,((A0A172X7U3_9MICO/1-414:0.25165,A0A1I4JMU8_9MICO/1-414:0.33816):0.06228,A0A1H4G5U0_9MICO/1-414:0.19209):0.13412):0.01856):0.33545):0.10689,(A0A251YMV7_9MICO:0.50463,A0A1X7KGP0_9MICO:0.33128):0.20755):0.14194):0.10246,(((((A0A222XFB2_9CELL/1-403:0.16627,F8A737_CELGA/1-411:0.21730):0.12075,A0A0J6DG17_9CELL/1-417:0.19484):0.22206,(((A0A1I0YAV6_9CELL/1-415:0.65869,D5UGG0_CELFN/1-402:0.21307):0.18619,((A0A0Q9CQF6_9CELL/1-415:0.11231,A0A0Q5JJX2_9CELL/1-416:0.30794):0.26942,F4H6X6_CELFA/1-419:0.24979):0.15854):0.13196,A0A1M3EKT7_9CELL/1-421:0.73591):0.06560):0.39895,(A0A1J5PZY8_9ZZZZ/1-412:0.52474,A0A074PYY1_9MICO/1-408:0.35407):0.42433):0.18764,((A0A1R1L9B4_9MICC/1-412:0.78790,((A0A0M4QG69_9MICC:0.24296,(A0A0M4LCF8_9MICC/1-419:0.23103,((A0A0A1CW16_9MICC:0.24915,A0A1H5EFQ0_9MICC/1-415:0.24200):0.06945,A0A0S2LXX8_9MICC:0.20691):0.16349):0.10560):0.41674,(A9WPV6_RENSM/1-416:0.41567,A0A0D4BYH5_9MICC/1-422:0.33385):0.35338):0.26462):0.07355,(A0A1H4N0K1_9MICC/1-419:0.82091,(((A0A1G9F023_9MICC:0.33973,A0A101LG34_9MICC/1-423:0.24580):0.14655,A0A0Q9NW44_9MICC:0.11881):0.40619,(A0A0B2AN85_9MICC/1-406:0.43750,(A0A221R8C6_9MICC:0.36920,A0A127A366_9MICC:0.40141):0.29907):0.56832):0.18170):0.08324):0.18262):0.09864):0.09220,((A0A143Q459_9NOCA/1-415:0.37516,A0A0Q6JZG8_9NOCA:0.28135):0.32006,((R7WJ66_9NOCA/1-411:0.78849,((E9T6A4_RHOHA/1-418:0.42426,A0A235G0Z1_9NOCA/1-418:0.36812):0.14419,L2TCS6_9NOCA/1-420:0.30094):0.12405):0.16356,(A0A1G6SAV2_9NOCA/1-419:0.22345,A0A1H7TAR4_9NOCA/1-430:0.23985):0.39165):0.10610):0.38768):0.05682):0.05478,((((((((A0A0Q0UBN0_9CORY/1-414:0.70937,A0A1Q9VV01_9CORY/1-424:0.34057):0.18808,(S4XEY5_9CORY/1-396:0.25726,A0A110BGI3_9CORY:0.22684):0.45516):0.20129,(A0A1F1ZJG1_9CORY/1-423:0.24370,F8DYU4_CORRG/1-422:0.28606):0.52929):0.14186,(A0A0K2GXH7_9CORY/1-405:0.36250,A0A1F1YD53_9CORY/1-410:0.27184):0.36854):0.58346,A0A1X6X4U5_9MICO/1-415:0.95719):0.22014,(A0A2G9SX33_9MICO/1-427:0.70082,A0A0D0IMV9_9MICO/1-417:0.82261):0.23685):0.15348,((A0A1F1LIT7_9MICO/1-423:1.14509,L1KTL9_9ACTN/1-419:0.96261):0.22209,(A0A2A3XKE6_9MICC:0.60779,A0A0Q5CCH7_9MICO:0.50052):0.05698):0.11548):0.08828,(((A0A2A9GRU3_9ACTN:1.45326,A0A1H6ZAC5_9MICO/1-421:0.62177):0.18387,(((A0A2H1JFL1_9MICO/1-424:0.35095,(A0A2H1JUY3_BRELN/1-428:0.10691,A0A2H1J464_9MICO/1-427:0.23081):0.14444):0.04762,((A0A2H1IDR2_9MICO/1-424:0.19362,A0A2H1JYZ7_9MICO/1-424:0.09441):0.03571,A0A1H1QHP7_9MICO/1-425:0.17059):0.15647):0.76145,A0A1E8CXD3_9MICO/1-418:0.56606):0.17976):0.06636,(((A0A1I7MLP2_9MICC/1-413:0.23826,A0A0B6TV08_9CORY/1-410:0.57466):0.11310,A0A0J1BPN6_9MICC/1-404:0.30004):0.18424,D3LQG9_MICLU:0.54081):0.33412):0.14786):0.13282):0.05119):0.05554,(((((A0A1R4JEF1_9ACTN/1-403:1.15312,A0A1C0APQ3_9ACTN/1-396:1.25478):0.31006,A0A2A9CS58_9ACTN/1-418:1.85547):1.01713,(A0A2A3AJ47_9MICC:0.49542,A0A1A0JB40_9MICC/1-424:0.47531):0.54322):0.28722,((((A0A1H1HA84_9ACTN/1-414:0.22265,A0A137ZZQ0_9ACTN/1-414:0.17222):0.18606,D5UUC2_TSUPD/1-413:0.20025):0.32289,(L7LL29_9ACTN/1-408:0.30610,A0A0N9N8S6_9ACTN/1-412:0.40095):0.26411):0.31363,(((A0A1N7DEW4_9ACTN/1-422:0.56464,D0L8P8_GORB4/1-401:0.33182):0.25520,((H6MUE9_GORPV/1-424:0.32199,M7APQ5_9ACTN/1-408:0.32937):0.10753,((K6W831_9ACTN/1-424:0.28120,A0A2E1GAG4_9ACTN/1-425:0.50200):0.13277,(A0A1A0XY72_9ACTN/1-425:0.09462,L7KJ20_9ACTN/1-424:0.22824):0.34577):0.11429):0.19367):0.19977,A0A0Q5R535_9ACTN/1-430:0.54372):0.25034):0.25303):0.11172,(((((A0A1D9MMY8_9ACTO/1-408:0.30721,A0A1Q5PKB7_9ACTO/1-439:0.27023):0.34747,G9PET2_9ACTO/1-410:0.78347):0.23000,((((A0A095XX39_9ACTO/1-410:0.79760,(((E6KR49_9ACTO:0.21687,Z4WYC1_9ACTO:0.19888):0.22833,U1SNL3_9ACTO/1-418:0.53446):0.16991,K0YPB7_9ACTO/1-425:0.81161):0.16576):0.21846,(A0A133Z725_9CORY/1-409:0.98284,A0A2G6HHX2_9ACTN/1-416:0.89526):0.09947):0.13398,((M1UVX3_9CORY/1-404:1.14766,K0ZKM2_9ACTO/1-416:0.70456):0.27085,((A0A087EK73_9BIFI/1-425:0.53775,((((A0A261F0U4_9BIFI/1-453:0.11727,A0A261F2R2_9BIFI/1-446:0.12903):0.04397,A0A087E388_9BIFI/1-433:0.18901):0.10392,A0A086ZL98_9BIFI/1-446:0.21935):0.12796,((((A0A261G1S8_9BIFI/1-472:0.16359,A0A086ZT13_9BIFI/1-439:0.11123):0.14517,((((A0A126SXB6_9BIFI/1-423:0.16829,A0A087BEH6_9BIFI/1-450:0.23378):0.21230,A0A087CQQ2_9BIFI/1-413:0.64820):0.11915,((A0A087A7A7_9BIFI/1-511:0.35074,A0A087D7R0_9BIFI/1-510:0.21079):0.16556,(A0A261FR98_9BIFI/1-534:0.17067,A0A087CPQ4_9BIFI/1-464:0.17601):0.09908):0.03334):0.05451,A0A087DU94_9BIFI/1-503:0.33671):0.08576):0.12005,(((A0A087AEV2_9BIFI/1-441:0.37875,B8DWP4_BIFA0/1-438:0.44903):0.07938,(A0A248X5D9_9BIFI/1-443:0.15118,(A0A2A2EM62_9BIFI/1-450:0.32050,A0A087C394_9BIFI/1-443:0.03717):0.09191):0.09205):0.48275,(((A0A072MR92_9BIFI/1-443:0.18351,A0A2G5Q531_9BIFI/1-424:0.23011):0.25524,(A0A087CRQ3_9BIFI/1-464:0.17763,(A0A0C2Z1N0_BIFAD/1-443:0.07039,A0A1X2YSK4_BIFAD/1-443:0.14155):0.09095):0.08582):0.04376,D2Q6B6_BIFDB/1-408:0.25069):0.07912):0.10771):0.08604,((E4V805_BIFBI/1-434:0.22893,(A0A087D342_9BIFI/1-454:0.34023,(A0A0L0LTV6_BIFBR/1-441:0.11433,(C5E8A2_BIFLI/1-440:0.15784,(A0A083XUD5_BIFLI/1-444:0.12746,D6ZYA3_BIFLJ/1-455:0.15158):0.02045):0.03515):0.08944):0.03838):0.25191,(A0A229VX56_9BIFI/1-473:0.21220,A0A261FBV9_9BIFI/1-467:0.20539):0.47791):0.10967):0.17305):0.26052):0.84542,(A0A095WX44_9ACTO/1-411:0.64275,(S2VYJ8_9ACTN/1-414:0.46845,A0A134BPD7_9ACTO/1-420:0.46722):0.30582):0.42739):0.11601):0.18402):0.11535,(E6M0X5_9ACTO/1-418:0.95371,E1MFX4_9ACTO/1-428:0.65661):0.40615):0.16495):0.05374,A0A1N4YIV1_9MYCO/1-414:1.40580):0.08557,((F9EID1_9ACTO/1-474:0.38995,(C0W8P0_9ACTO/1-434:0.39091,(A0A1G9W7C1_9ACTO/1-453:0.22020,(A0A1V0KHT8_9ACTO/1-440:0.15975,A0A1M6A471_9ACTO:0.16179):0.55683):0.19057):0.17398):0.09517,A0A0X8JGQ5_9ACTO/1-426:0.56158):0.40668):0.18261):0.13986):0.10607,(((A0A0Q4UUA2_9MICO:0.40605,(((((A0A181Z7S9_9MICO:0.13539,A0A0Q5RFA7_9MICO:0.12709):0.05782,A0A1S2GZ17_9MICO:0.20474):0.06381,A0A1S2I6I1_9MICO/1-418:0.13501):0.06470,A0A1S2IU61_9MICO:0.12837):0.01750,((((A0A1S2HIV6_9MICO/1-416:0.17667,A0A1S2JDC6_9MICO:0.17942):0.11049,A0A1S2HUV6_9MICO/1-417:0.09416):0.10185,A0A175S177_9MICO:0.15755):0.14057,(A0A1C7CFC3_9MICO/1-417:0.18987,A0A1E5MH35_9MICO/1-448:0.19834):0.02761):0.11478):0.29331):0.42199,(A0A1S2IK95_9MICO/1-425:0.46243,A0A0Q5MH84_9MICO/1-424:0.23394):0.37827):0.26097,((A0A0Q6G3E8_9MICO/1-424:0.37523,A0A1G6GXF1_9MICO/1-423:0.33136):0.32737,((D1BUM0_XYLCX/1-439:0.52291,(A0A1T5IQ92_9MICO:0.28938,F6FUM4_ISOV2/1-423:0.34262):0.11688):0.25959,A0A1H1PK71_9CELL/1-429:0.35653):0.13225):0.10972):0.17322):0.12463):0.09764):0.15328,((((((((A0A098BMZ5_9NOCA:0.28538,A0A0B1RQE9_9NOCA:0.28650):0.37357,(((A0A1U2Q001_9MYCO:0.22692,A0A1X0J7F1_9MYCO:0.12399):0.07658,A0A1T9GG28_9MYCO:0.13729):0.43578,((D6Z944_SEGRD:0.32896,E5XSA4_9ACTN/1-409:0.27483):0.81409,(((((((A0A1X0HM90_9MYCO:0.20400,G8RNU2_MYCRN:0.20429):0.06383,((A0A1H6JR62_9MYCO:0.20869,A0A139V8H2_MYCPH:0.27625):0.09733,(A0A1A0S0Q9_9MYCO:0.21005,A0A100ZWU9_9MYCO:0.13414):0.11267):0.11546):0.03795,A0A1E3S164_9MYCO:0.23696):0.08659,K5BDV2_MYCHD:0.40477):0.09645,((((A0A2A7NJM2_9MYCO:0.23924,(A0A132T855_9MYCO:0.11802,K0V651_MYCVA:0.27251):0.08852):0.08307,A0A1X1WYF2_9MYCO:0.14822):0.01608,(E6TH21_MYCSR:0.18533,A0A1X0HRR5_MYCPF:0.14966):0.07385):0.06966,((A0A099CM38_9MYCO:0.18289,A0A0J6VSP5_9MYCO:0.17755):0.10126,(I4BP04_MYCCN:0.34489,A0A1Q4SQ42_9MYCO:0.28054):0.07234):0.12487):0.08619):0.12187,(((A0A1X1S5E5_9MYCO:0.35685,(A0A1B1WQS2_9MYCO:0.14866,A0A1P8X7D3_9MYCO:0.21030):0.17055):0.12642,((((A0A1A0MUB3_9MYCO:0.78869,(A0A101ARF5_9MYCO:0.18751,A0A101BE17_9MYCO:0.16587):0.15768):0.11651,((L0J5H7_9MYCO:0.21327,((A0A2A7N7X2_MYCAG:0.25547,A0A1A3SZ87_9MYCO:0.28946):0.16636,((A0A1I2KII1_9MYCO:0.19835,A0A1A2L036_9MYCO:0.12292):0.10145,((A0A1Y0CA24_9MYCO:0.37338,A0A1X2FEA4_9MYCO:0.07488):0.05949,(A0A0K0X540_MYCGD:0.23244,A0A1Q4SWA7_9MYCO:0.20022):0.04958):0.03044):0.05415):0.01142):0.03588,A0A1A1Y8V1_9MYCO:0.27685):0.01432):0.07474,(A0A1U9PLW0_9MYCO:0.20244,(G4HTQ0_MYCRH:0.18831,(A0A1Y5PSY9_9MYCO:0.07776,A0A255E4F4_9MYCO:0.22620):0.11177):0.07043):0.23834):0.01875,((W9AX14_9MYCO:0.17172,A0A1G4VMR8_9MYCO:0.12903):0.19687,(A0A1A0TTT1_9MYCO:0.28219,A0A172UJW0_9MYCO:0.22518):0.09467):0.06041):0.03975):0.01680,(((F5YT46_MYCSD:0.09660,(A0A1B8SLR4_9MYCO:0.24734,A0A1A2ENR1_MYCSD:0.19121):0.05496):0.24052,(A0A1S1N1T6_9MYCO:0.28631,(((A0A1A3G8W4_9MYCO:0.15254,(A0A1X0FEF0_9MYCO:0.14449,A0A1X1YWP4_MYCNO:0.17808):0.09117):0.04535,A0A1X1YR15_9MYCO/1-403:0.23359):0.03594,A0A1X1TSI0_9MYCO/1-407:0.30410):0.15191):0.08989):0.16845,(A0A1X2EL01_9MYCO:0.17849,A0A1X2LIR9_9MYCO:0.33042):0.13538):0.16147):0.11246):0.03349,((((A0A1E3TE43_MYCSH:0.27940,A0A1X1Y303_9MYCO/1-406:0.17378):0.11905,A0A1X1V332_9MYCO/1-408:0.19840):0.07183,A0A1A2ZK94_9MYCO:0.16946):0.08054,((((A0A1A3KIT3_MYCAS:0.15841,A0A1A3MP52_MYCAS:0.15914):0.07005,(A0A1A3P1Y7_MYCAS:0.11230,A0A1A3KBU3_MYCGO:0.21534):0.06243):0.15176,(((A0PVQ7_MYCUA:0.24031,((((((A0A1A3BZS4_9MYCO:0.23170,((A0A1S2WMH2_MYCMA/1-408:0.23922,A0A1R0VFQ4_9MYCO:0.20524):0.04898,A0A1A2G600_9MYCO:0.15655):0.03284):0.02522,A0A1A2H5S2_9MYCO:0.20358):0.04930,(A0A1A2AZ88_9MYCO:0.25360,A0A1R0UEF8_9MYCO:0.13320):0.02208):0.05115,(A0A1X1UKV6_9MYCO:0.14373,A0A1A0KUA2_9MYCO:0.18469):0.13210):0.06006,((((MNTH_MYCLE/1-426:0.21906,A0A0F4EPM9_9MYCO/1-421:0.19378):0.15837,A0A0I9YF60_9MYCO:0.03126):0.18000,A0A1A2CI91_9MYCO:0.18965):0.14124,((A0A1X1T0S7_9MYCO:0.30610,A0A1Z4EMM7_9MYCO:0.24846):0.10025,(((((A0A1A1VBQ1_9MYCO:0.17683,((A0A1A2BAE6_9MYCO:0.15221,A0A1W9ZKA4_9MYCO/1-408:0.15252):0.11194,Q742G6_MYCPA:0.12829):0.03925):0.13012,A0A1A2PVF2_9MYCO:0.14532):0.08072,A0A1A2VX60_MYCSC:0.16336):0.07382,(A0A1X2C673_9MYCO:0.19170,A0A0U0W970_9MYCO/1-408:0.28515):0.10630):0.06514,A0A1X2AXY4_9MYCO:0.29470):0.13107):0.05359):0.08112):0.12186,A0A1X1XX35_9MYCO/1-408:0.33641):0.13702):0.07899,((A0A1A3HLW2_9MYCO:0.23255,(M8D9N9_9MYCO:0.16593,A0A1X2LWH6_9MYCO:0.21587):0.12905):0.05101,(A0A1V3XKW0_MYCKA:0.19001,(A0A1X0JTB8_9MYCO:0.29357,A0A1X2BBZ7_9MYCO:0.11212):0.06079):0.02889):0.01992):0.02979,(A0A1E3SHB4_9MYCO:0.28167,A0A1W9ZKH7_9MYCO:0.15211):0.06796):0.08702):0.19962,(A0A1X0GP88_9MYCO/1-410:0.20321,A0A2G8B9Q8_9MYCO:0.19595):0.17745):0.08714):0.41111):0.08828):0.03887):0.13232):0.08574,(((A0A1X1B6C3_9ACTN:0.30857,(A0A261D6A3_9ACTN:0.14012,W9DIA9_9ACTN:0.17368):0.32225):0.11641,(A0A1X0UL28_9NOCA:0.18571,A0A1Q9U7U3_9NOCA:0.23597):0.30646):0.12228,(K0EHR2_9NOCA:0.35459,(A0A0B8NBT2_9NOCA:0.41210,(A0A164I4C4_9NOCA:0.47212,(A0A1A0K202_9NOCA:0.19116,W5T908_9NOCA:0.26244):0.27135):0.18252):0.12684):0.17075):0.07703):0.07205,(((A0A222VQS3_9PSEU:0.46999,H5WZL6_9PSEU:0.22592):0.29317,((A0A1I4CXC5_9PSEU:0.38117,A0A076MY52_AMYME:0.23422):0.09842,A0A263D7A8_9PSEU:0.43582):0.03142):0.08703,(((A0A1K1RWM1_9PSEU:0.12654,(A0A1H4Z3S1_9PSEU:0.18234,A0A1H5R274_9PSEU:0.17145):0.07933):0.14139,(A0A1H8VNG2_9PSEU:0.19971,(A0A178WXE9_9PSEU:0.18669,A0A2A9FJA4_9PSEU:0.35819):0.14065):0.08075):0.19165,A0A1H3GIH5_9PSEU:0.43651):0.13559):0.14285):0.27401,(A0A0N9HS46_9PSEU:0.21205,A0A1W2FYL9_KIBAR:0.13344):0.44670):0.16126,(((((A0A1M5NBQ4_STRHI:0.67938,W5VYR2_9PSEU/1-403:0.72559):0.24404,W5W6W6_9PSEU:0.72124):0.11037,((F4CJF8_PSEUX:0.13928,(F2L770_PSEUX:0.20436,A0A292Z4Q6_9PSEU:0.16777):0.20393):0.90618,((A0A290Z6L9_9PSEU/1-412:0.68881,A0A1M4WF16_STRHI:0.33522):0.11869,A0A0F0GX57_NOCAE:0.51136):0.09674):0.08958):0.07231,A0A223SCT5_9ACTN:0.80241):0.06582,((A0A151C1F3_9MICO/1-401:1.95711,A0A0Q7K2J7_9ACTN/1-409:1.29175):0.73845,(A0A0H5D906_9PSEU/1-405:0.67546,A0A1H0SBA2_9PSEU/1-419:0.59883):0.64989):0.31081):0.04934):0.14918,(A0A1I2ZI97_9ACTN/1-452:0.85765,(A0A1H1XAN8_9ACTN/1-417:0.70022,((A0A1H2LKF3_9ACTN/1-408:0.15773,A0A1H9CDM2_9ACTN/1-408:0.17125):0.54519,A0A1H2A3A5_9ACTN/1-411:0.68947):0.16675):0.73887):0.19910):0.12301,(((V5RVD7_9BACT/1-404:0.90385,R4PX05_9BACT/1-406:1.34357):0.68080,(A0A1H0KZJ8_9ACTN/1-434:1.08089,(A0A1H5PR74_9ACTN/1-420:0.51223,A0A1H2L834_9ACTN/1-421:0.36723):0.43665):0.19748):0.15225,(A0A0T6LLI2_9ACTN/1-414:0.74445,A0A1E7KYF2_9ACTN:0.52737):0.69006):0.09823):0.09072):0.11326,(((A0A0Q7Q3T1_9ACTN:0.55184,((A0A0Q7KHA1_9ACTN:0.20845,A0A0Q6V8K4_9ACTN/1-405:0.27778):0.33114,(A0A0S9R0J3_9ACTN/1-405:0.26540,A0A0U4CL21_9ACTN/1-405:0.18922):0.20694):0.11978):0.10821,A0A0B2BNU7_9ACTN/1-406:0.76082):0.21329,A0A1T4YX87_9ACTN/1-404:0.83040):0.59599):0.14645):0.24919,(A0A0D7CTT8_9ACTN:1.18286,(D2PRL5_KRIFD:0.26006,D2PSG9_KRIFD:0.30058):0.75242):0.32127):0.13582,((A0A1H4W937_9ACTN:0.75804,(A0A1G6WMI5_9ACTN:0.35168,A0A0Q8US46_9ACTN:0.51413):0.28872):0.15546,A0A1I3KGT5_9ACTN:0.43711):0.49706):0.13491,((((((E6S6S6_INTC7/1-438:0.46004,((A0A0F0EWP3_9MICO/1-418:0.18132,W9G368_9MICO/1-423:0.40649):0.13297,A0A0Q9U3L0_9MICO/1-414:0.26830):0.09392):0.22948,W9GQT9_9MICO/1-416:0.47435):1.06765,K6WC35_9MICO/1-430:2.40110):0.81805,A0A1M7KR37_9ACTN/1-418:1.29455):0.26723,(A0A1C3PAP9_9ACTN/1-425:0.52774,A0A1G8S8Q0_9PSEU/1-423:0.98038):1.05831):0.35948,(((A0A101P3Q3_9ACTN:0.22953,S2YXJ6_9ACTN:0.25438):0.18833,A0A1H0BVM5_9ACTN:0.44476):1.28506,(U5YMF2_9ACTN/1-483:2.46231,A0A0M8TFP0_9ACTN:0.72006):0.22464):0.13250):0.23700):0.11076):0.09382):0.19697):0.17297,D3F5N7_CONWI:0.69859):0.34317,A0A1M3BP93_9ACTN:0.87668):0.18290,(((A0A2G4H3N4_9ACTN:0.98749,((A0A1Q7EKM9_9ACTN:0.25126,A0A1Q7QDF6_9ACTN:0.17379):0.65097,(A0A1Q7CYR9_9ACTN:0.43719,A0A1Q7H2P8_9CHLR:0.24349):0.62897):0.11830):0.10167,Q1AYA4_RUBXD:1.27227):0.13991,(((M1ZC38_9FIRM:0.76138,((A0A132NCZ9_HYDSH:1.73558,(A0A0U1QQK7_9BACL:0.22962,V6J1R4_9BACL:0.20346):0.96621):0.21281,((G9QLK6_9BACI:0.71504,(((((((((A0A1R1CMH8_9BACL:0.17159,A0A1Q5XWX7_9BACL:0.07109):0.11084,A0A1G8QT92_9BACL:0.16147):0.07510,A0A1R0XVN8_9BACL:0.05122):0.05802,A0A1I0KMZ0_9BACL:0.40423):0.12372,A0A0W1AT39_9BACL:0.22112):0.07031,((R9LEX6_9BACL:0.21456,A0A1R1HKQ1_PAEMA:0.19209):0.11555,A0A1B8WI30_9BACI:0.28054):0.03676):0.04127,((((A0A0F7F914_PAEDU:0.16782,X4ZDA2_9BACL:0.23465):0.06319,A0A089N5H1_9BACL:0.23330):0.18375,A0A162KCZ6_9BACL:0.56248):0.08634,(A0A1T2X5X7_9BACL:0.29593,F5LIA7_9BACL:0.38071):0.12719):0.09752):0.09120,A0A254NHT3_9BACL:0.50365):0.11303,(((A0A0Q3WWY9_9BACI:0.23825,((V6M5H0_9BACL:0.43835,A0A0M1N3B5_9BACL:0.28249):0.08795,M8E742_9BACL:0.39975):0.26778):0.14442,(A0A1L8ZNW2_9BACI:0.12657,A0A150LA47_9BACI:0.14629):0.10883):0.07307,((((L5NBJ5_9BACI:0.26321,A0A161T498_9BACI:0.14861):0.49901,((A0A0X1RVA3_9BACL:0.69940,A0A143HG91_9BACL:0.34120):0.15198,((A0A0B1YAF1_9BACI:0.14435,(((A0A0M8Q267_9BACI:0.18153,A0A1D2VWD0_LYSSH:0.16034):0.07622,A0A0M8PRX4_9BACI:0.19230):0.02426,R7ZHU8_LYSSH:0.10436):0.04331):0.24372,W4F3N9_9BACL:0.34462):0.08417):0.16188):0.17679,A0A0K9H271_9BACI:0.31242):0.08811,(A0A0A6V7S8_9BACI:0.31037,G2TNT0_BACCO:0.30625):0.24128):0.04007):0.07662):0.11280):0.34819,((U1YIA9_ANEAE:0.74806,((A0A2C1YJB5_9BACI:0.46791,(A0A0K9GW20_9BACI:0.19715,(A0A1N6Q4N0_9BACI:0.29211,N0AYE5_9BACI:0.39249):0.29624):0.17890):0.13000,(A0A150L8W0_9BACI:0.39898,(A0A098EWC1_9BACI:0.36299,((A0A0A3IL40_9BACI:0.26202,A0A0Q9HRU2_9BACI:0.16491):0.11868,A0A1U7PQN2_9BACI:0.39413):0.17011):0.09098):0.10620):0.15204):0.13251,(((A0A255KJL2_9BACI:0.21215,A0A2B9QCI6_BACCE:0.11499):0.07898,A0A2A8S996_9BACI:0.13425):0.13823,(((A0A1C4DIS6_BACCE:0.40741,(A0A162DWJ0_9BACI:0.77758,(A0A0M5JFB6_9BACI:0.56088,((E0U349_BACPZ:0.14159,(A0A1U6TNV9_9MYCO:0.59451,(A0A0K0I2Y9_BACPU:0.29667,W7R948_BACLI:0.27826):0.06470):0.10323):0.11522,A7Z1I9_BACVZ:0.41780):0.13847):0.12138):0.10233):0.07225,((A0A0M0L998_9BACI:0.34523,A0A0H4RU86_BACME:0.20623):0.31402,(((A0A1B8WAJ1_9BACI:0.15322,A0A1R0ZRK1_9BACL:0.18906):0.11138,A0A231R6J8_9BACL:0.50349):0.13306,A0A1B1S1N5_9BACL:0.54099):0.20246):0.10224):0.08337,I3DVW6_BACMT:0.46678):0.08626):0.10340):0.07252):0.18237):0.11490):0.30770,(A0A0V8GIH3_9BACL:0.47751,(A0A248LAL3_9BACL:0.36738,B1YM03_EXIS2:0.27576):0.24728):2.07596):0.16001,((A0A1S1NXU4_9GAMM:0.30229,(A0A084IQE9_9GAMM:0.34221,A0A2E5FV29_9GAMM:0.46796):0.15353):0.10658,(A0A2E0J291_9GAMM:0.24183,A0A2E9AFW8_9GAMM:0.22065):0.18812):0.47560):0.18334):0.12555):0.32243,((((A0A0Q5K4V9_9DEIO:0.29873,(A0A0U3SSB1_9DEIO:0.31706,((Q1J0H3_DEIGD:0.26067,A0A016QN33_9DEIO:0.23483):0.11675,A0A1W1VFA0_9DEIO:0.37917):0.20621):0.07463):0.09738,(F0RQW0_DEIPM:0.46643,MNTH_DEIRA:0.64023):0.12080):0.40245,(E8UAV7_DEIML:0.60859,D7BCA7_MEISD:0.66489):0.23037):0.25320,((((D5X055_THIK1:1.42722,(A0A1J5S385_9ZZZZ:0.32036,E6PPY4_9ZZZZ:0.35374):0.38438):0.32990,((A0A0K6I2M6_9BURK:0.18400,A0A160SJF4_9BURK:0.20596):0.12262,A0A1J5PVB5_9ZZZZ:0.32484):0.56848):0.46186,((((((((A0A135ZJN2_9GAMM:0.18574,A0A0J8XVB5_9GAMM:0.21831):0.32973,(((A0A0M9F8H2_PHOLD:0.16248,A0A0D8LMT8_PHODD:0.21863):0.20041,(A0A1T5HWA3_9GAMM:0.12222,A0A1Y6MFJ5_9GAMM:0.20272):0.17174):0.14718,(((A0A2A5SZ97_9BACT:0.60521,(U2ZCH5_VIBPR:0.49341,A0A2A2NCD2_9VIBR:0.18444):0.05198):0.10535,A0A0Q2M8M8_VIBFU:0.62950):0.07407,A0A1X9U5I7_PHODD:0.30380):0.10921):0.30995):0.15763,((A0A090RKW6_9GAMM:0.36069,A0A1Q9H8D7_9VIBR:0.24712):0.09788,A0A1E3WN22_9VIBR:0.26598):0.59226):0.48738,(A0A1A7USU4_9VIBR:1.47746,(A0A259BF97_9GAMM:0.21037,(A0A191ZF51_9GAMM:0.28692,A0A259RY93_9GAMM:0.17384):0.14167):0.90260):0.53627):0.21387,K2J6G2_9GAMM:0.89036):0.12839,(A0A1N6T5I9_9GAMM:0.22759,(A0A0S2SLU1_9GAMM:0.13075,(A0A1M3I1R7_9GAMM:0.20625,R1GWU7_9GAMM:0.23323):0.09945):0.13612):0.30084):0.14885,((A0A1A9AX24_PLESH:0.82444,(A0A2C6DSM4_9GAMM:0.22237,A0A0G3CQ76_9GAMM:0.22926):0.28700):0.14954,(((((((((((A0A285JRY1_9ENTR:0.16642,A0A248KHJ3_9ENTR:0.21177):0.02548,(A0A1F2LRJ3_9ENTR:0.21624,H3N0N7_9ENTR:0.12291):0.05995):0.05710,A0A0L0GZ42_9ENTR:0.13337):0.06566,((A0A1B7L9W5_9ENTR:0.48627,A0A0J8VJ56_9ENTR:0.12178):0.06153,(J0M7Q4_9ENTR:0.20693,A0A1B7ILZ9_9ENTR:0.15973):0.10704):0.02705):0.01039,(A0A2G5A7H5_ENTCL:0.14456,A0A0M3F9D6_ENTCL:0.16067):0.07102):0.05462,(((A0A1N6TF08_9ENTR:0.17660,C9XXD8_CROTZ:0.21183):0.10922,(H5UY14_ATLHE:0.18070,(A0A1A9FD32_LELAM:0.09437,A0A0L0ASI1_9ENTR:0.31166):0.10858):0.05827):0.02648,((I2B6S3_SHIBC:0.62888,A0A0G3Q6W0_KLUIN:0.09541):0.09543,(A0A1T5HFU1_9ENTR:0.14016,A0A1U7E7Y0_9ENTR:0.18466):0.04163):0.07381):0.04264):0.02047,(D2TIJ5_CITRI:0.24361,(A0A0J1PKV1_9ENTR:0.14562,G4C276_SALIN:0.16790):0.01313):0.05910):0.25212,(((D2BT27_DICZ5:0.09281,C6CDA7_DICP7:0.21044):0.12438,(((G7LP22_9GAMM:0.21260,A0A250BGA3_9GAMM:0.17511):0.08125,A0A0M2F6J1_PECCA:0.13989):0.11084,V3T613_SERS3:0.20523):0.07929):0.08671,A0A1H4D8V9_9GAMM:0.27148):0.12873):0.07005,((((A0A0K0HQI1_HAFAL:0.34318,((((((A0A1B3FF05_9GAMM:0.16617,A0A240C7L5_SERFI:0.31576):0.14428,A0A1B1KUA8_SERPL:0.17264):0.06657,D4E3D8_SEROD:0.10322):0.04765,(A0A084A499_9GAMM:0.25901,A0A087KNT7_9GAMM:0.18126):0.03198):0.02404,(W0L599_9GAMM:0.19109,A0A1C7WEC2_9GAMM:0.13051):0.03048):0.09717,((A0A0H5H4Y2_YEREN:0.12149,((A0A0T9TQP3_YERKR:0.13988,A0A0T9M2I5_YERKR:0.18206):0.07365,A0A0M1V457_YERPE:0.16814):0.25221):0.09740,A0A210TXC5_9GAMM:0.17350):0.09331):0.09314):0.08331,C5B7F8_EDWI9:0.28512):0.06587,(A0A1X0W2C4_9GAMM:0.17692,A0A0H3F9N6_RAHSY:0.17699):0.19065):0.05307,((((A0A0Q4MW99_9GAMM:0.32533,(A0A1E7YZU0_9GAMM:0.15772,D4HXN2_ERWAC:0.19227):0.07179):0.03505,(D8MVC9_ERWBE:0.15444,(A0A0M2KEE4_9GAMM:0.30662,A0A014M9N5_9GAMM:0.09676):0.07696):0.07226):0.12337,A0A1S8YJI0_9ENTR:0.39131):0.08838,((A0A0A1AWV1_9GAMM:0.23908,((U3U9I3_9GAMM:0.66445,U2N2N3_9GAMM:0.08204):0.04612,((A0A2A3SK77_9GAMM:0.16298,(A0A221N331_PANAN:0.17099,A0A1X1BV63_9GAMM:0.14846):0.05760):0.03341,(A0A0U5L8I5_9GAMM:0.21156,A0A286BWW6_9ENTR:0.11742):0.05112):0.05262):0.07765):0.08280,A0A0L7TAC0_9GAMM:0.22991):0.02744):0.14136):0.06966):0.06407,((A0A0H5C4S7_9ENTR:0.63298,(((MNTH_BLOPB:0.25114,(Q7VRU5_BLOFL:0.19450,E8Q764_BLOVB:0.30718):0.21115):0.20159,A0A0E3Y8E5_9ENTR:0.44595):0.11219,A0A0E3U488_9ENTR:0.42590):0.19146):0.16150,(W0HRB3_9GAMM:0.07072,J3YSE7_9ENTR:0.30726):0.18698):0.28017):0.10743,(A0A090AR92_9ENTR:0.90387,(A0A2G8BXH7_9GAMM:0.50560,(A0A085JI12_9GAMM:0.28328,A0A1Y0L9U4_TATCI:0.28185):0.12263):0.22675):0.11575):0.12233):0.36251):0.75282,((A0A1Q8SQ10_9GAMM:0.24042,A0A086D492_9GAMM:0.22891):0.39805,((((A0A0C5VRB8_9GAMM:0.68681,((A0A1N6MBQ0_9VIBR:0.56362,A0A1R4B384_9VIBR:0.27683):0.21992,A0A1G8CQK3_9VIBR:0.43078):0.18944):0.33481,((A0A139CF64_9GAMM:0.48801,(A0A1M6RMB3_9GAMM:0.16793,A0A1B8NW91_HALEL:0.16788):0.17491):0.09033,(MNTH_CHRSD:0.19749,A0A1Q8T8V0_9GAMM:0.22698):0.21143):0.27891):0.10032,A0A1E2VE50_9GAMM:0.60389):0.24461,A0A1C9BKZ7_COBMA:0.48668):0.11803):0.75070):0.28977):0.12949,(I0JWK7_9BACT:0.47390,B3DUS7_METI4:0.43569):1.67022):0.19217):0.27194):0.11107,(((((D1C9H1_SPHTD:0.69492,B9L375_THERP:0.58986):0.18842,(((((((F8F218_TRECH:0.85087,A0A0S7B8K9_9CHLR:0.50165):0.12786,A0A0P6X0Z8_9CHLR:0.68134):0.13050,(A0A1F8KPG9_9CHLR:0.60857,(A0A1J4ZH08_9CHLR:0.58695,A0A1F8PH25_9CHLR:0.55347):0.19615):0.10439):0.12513,((((A0LFY7_SYNFM:0.84179,A0A1F5YM97_9BACT:0.89216):0.17579,K1XSS4_9ZZZZ:0.69844):0.10813,(A0A0S6VQ14_9BACT:0.37061,A0A143B4A0_9DELT:0.44372):0.45082):0.04988,(A0A1F8SZ33_9CHLR:0.08167,(A0A1F8T3P2_9CHLR:0.27187,A0A1F8M1D8_9CHLR:0.29325):0.10723):0.41400):0.07381):0.12162,(A0A1F4Q069_9BACT:0.57056,(A0A0P9FMF6_9CHLR:0.26563,A0A1Q7IAJ0_9CHLR:0.65908):0.21234):0.11622):0.07314,(A0A1G0PH36_9BACT:0.45006,A0A1G0LU42_9BACT:0.50609):0.21740):0.08280,(A0A1F3CYI9_9BACT:0.71799,(A0A0T6A6L8_9BACT:0.36442,A0A1F3B6V4_9BACT:0.34720):0.22131):0.16650):0.09499):0.10221,((A0A178MFL8_9CHLR:0.20216,B8G7A7_CHLAD:0.28655):1.06331,D6TVL4_9CHLR:0.82136):0.18539):0.09727,D1CCH4_THET1:0.81310):0.13044,A0A1Q7WJD7_9ACTN:1.09573):0.11464):0.11412):0.44872):0.10287):0.23172):0.23140,(A0A1G9WH88_9BACI:0.18793,A0A1I1UBD0_9BACI:0.23295):1.05247):0.75857,((((A0A1V5IQ47_9ACTN/1-456:0.89147,A0A1F2WYU5_9ACTN/1-407:1.42641):0.23623,((B4SC14_PELPB/1-412:0.45099,Q0YRN5_9CHLB/1-416:0.71009):0.18246,(E1R2G4_SEDSS/1-410:1.07418,Q8KDN5_CHLTE/1-418:0.55606):0.22732):1.00382):0.22905,A0A074LYQ7_9BACL/1-413:1.31482):0.31329,(A0A1F8XQL7_9DELT/1-422:1.17741,(I0GLK9_CALEA/1-419:1.08797,(((((((A0A1T4QEF0_9DELT/1-417:0.11500,A0A1G0MTQ7_9DELT/1-417:0.22629):0.09120,A0A1G0LZ76_9DELT/1-418:0.10375):1.06569,A0A109CPV1_9BACT/1-422:1.01391):0.20264,((((((((((G5H8F7_9BACT/1-422:0.36140,(A0A174QT91_9FIRM/1-423:0.15274,A0A1Y3QT04_9BACT/1-419:0.28726):0.13723):0.15819,((H1DKC9_9BACT/1-420:0.18916,(A0A1Y3Y5X7_9BACT/1-422:0.18021,R5P187_9BACT/1-423:0.26285):0.11675):0.27050,(A0A0C3MEU1_9PORP/1-420:0.29682,A0A1U7LEE8_9BACT/1-420:0.30856):0.14506):0.20006):0.12713,(E4TJ07_CALNY/1-420:0.61279,((A0A1V5G0M0_9BACT/1-439:0.30006,A0A1V5F7N1_9BACT/1-420:0.26478):0.22208,((A0A1J5HQ87_9PORP/1-419:0.30647,(A0A1Y1CLR4_9BACT/1-419:0.28565,A0A1F3BV80_9BACT/1-419:0.33514):0.07194):0.04530,(A0A2H0H5F3_9BACT/1-419:0.38115,E4T1V6_PALPW/1-419:0.27588):0.11633):0.08912):0.15188):0.21069):0.07736,A0A1F3MGU4_9BACT/1-420:0.50425):0.16425,((A0A1F3DI15_9BACT/1-429:0.43577,A0A1V6B1U1_9BACT/1-430:0.72269):0.32685,((((A0A1M4T6V7_9BACT/1-429:0.40581,A0A1Q3M7J9_9BACT/1-424:0.31937):0.09391,(A0A212JRS4_9BACT/1-428:0.19301,A0A212JM18_9BACT/1-427:0.24900):0.14168):0.35287,(((R7JBN1_9BACT/1-419:0.28790,A0A1Y4D9G4_9BACT/1-419:0.34350):0.27319,(E1YV31_9BACT/1-417:0.13087,(K5Z575_9BACT/1-417:0.22126,A0A1H5RNJ2_9BACT/1-417:0.20991):0.07194):0.04402):0.10111,(A0A0B2JRE6_9BACT/1-416:0.26145,U5CDX1_9BACT/1-417:0.31817):0.12153):0.70176):0.08542,(((((A0A0K1NL17_9BACT/1-420:0.11097,(((A0A1T4KNF1_9BACT/1-420:0.18564,(E1GVE9_9BACT/1-418:0.33721,A0A137SZ60_9BACT/1-419:0.16807):0.27064):0.06479,F8N9B9_9BACT/1-419:0.34370):0.12845,(H1HL05_9BACT/1-420:0.15278,U2NQ40_9BACT/1-419:0.18459):0.09445):0.07044):0.12163,R5FPE3_9BACT/1-420:0.60348):0.07745,((U2KLT0_9BACT/1-419:0.22370,A0A134BSB8_9BACT/1-419:0.33772):0.12430,C9LD72_9BACT/1-435:0.54007):0.06702):0.28234,((((R5S718_9BACE/1-420:0.18021,A0A1Y4HHT2_9BACT/1-419:0.26246):0.12711,(K5BVD8_9BACE/1-417:0.06104,((A0A069D5F8_9BACE/1-417:0.13593,((R6LJE3_9BACE/1-419:0.08525,F3PXC6_9BACE/1-420:0.21521):0.03256,R6FPD3_9BACE/1-421:0.21200):0.08606):0.09285,W4PH70_9BACE/1-441:0.21070):0.09174):0.09387):0.07106,A0A1M4S800_9BACE/1-424:0.32761):0.05910,((I9RB10_9BACE/1-417:0.13000,U6RMP2_9BACE/1-418:0.21863):0.08729,(S0F5V1_9BACE/1-420:0.32134,((A0A1Y4A463_9BACE/1-418:0.23777,(R5VKT8_9BACE/1-420:0.11426,R7ACE0_9BACE/1-417:0.26958):0.12981):0.02523,(R6Y844_9BACE/1-417:0.18317,R5MDT7_9BACE/1-418:0.20609):0.02793):0.15646):0.17783):0.10429):0.17045):0.18257,((R5GUX8_9BACT/1-426:0.75889,R6AB40_9BACT/1-424:0.51507):0.17221,R7P8H1_9BACT/1-423:0.62321):0.61768):0.21859):0.15701):0.10124):0.10929,(A0A1F3EB56_9BACT/1-419:0.52697,(A0A1J5IN91_9BACT/1-414:1.16191,A0A1J5B6R7_9BACT/1-421:0.55912):0.10629):0.14256):0.05734,(((A0A1J4SWM5_9BACT/1-419:0.39397,(((A0A1F9QAV3_9BACT/1-419:0.32216,A0A1F9RFC9_9BACT/1-421:0.14234):0.15081,A0A1F9QI34_9BACT/1-421:0.13756):0.05885,A0A1F9SM43_9BACT/1-420:0.14019):0.20150):0.46625,A0A161L7V7_9BACT/1-422:0.95752):0.11818,A0A1G3V9E3_9DELT/1-419:0.82875):0.21657):0.20524,((A0A0R3K292_9CLOT/1-420:0.41580,(A0A1H5RQQ1_9CLOT/1-401:0.73183,I7LI63_9CLOT/1-401:0.55452):0.68420):0.21916,((((U5MQA3_CLOSA/1-413:0.60128,(E4SAT9_CALKI/1-402:1.43913,((A0A2A5TIX9_9FIRM/1-419:0.58604,A0A1V5QG53_9CHLR/1-421:0.49870):0.17385,((A0A212K9V6_9DELT/1-420:0.85352,A0A212J8S1_9DELT/1-422:0.55638):0.66108,((A0A096KRV2_9ACTN/1-418:0.59811,A0A1I0B2H0_9ACTN/1-419:0.49131):0.47369,(U2VE02_9ACTN/1-427:0.33677,A0A1E8VU60_9ACTN/1-411:0.53077):0.16790):0.52914):0.26486):0.17194):0.15706):0.10778,(((A0A0V8D7X5_LACLL/1-418:0.25992,A0A1E7G1K3_LACLC/1-417:0.07677):0.36220,A0A166U3T8_LACLC/1-415:0.49432):0.97583,((A0A1H8G5T1_9FIRM/1-418:0.77443,H6LIP0_ACEWD/1-420:0.65644):0.11737,(A0A1Q3RL13_9FIRM/1-416:0.64361,(A0A1M7XYZ4_9FIRM/1-419:0.15273,A0A1M6SSS2_9FIRM/1-419:0.15595):0.38857):0.13651):0.29972):0.10668):0.06421,((A0A1V4IRK1_9CLOT/1-415:0.61541,((E6U7S4_ETHHY/1-419:0.76386,(A0A1M5ZHA2_9FIRM/1-418:0.53649,((A0A1I0PIY2_9FIRM/1-414:0.50017,A0A1M5BR46_9THEO/1-415:0.45006):0.12563,(A0A1C0BJ47_9CLOT/1-418:0.62311,(A0A174JVT2_9FIRM/1-413:0.48326,(R6BKP1_9FIRM/1-411:0.37616,(((A0A0M6WCA0_9FIRM/1-412:0.24223,A0A1C5UV91_9FIRM/1-412:0.52174):0.10960,A0A1Q2CAX7_ANAHA/1-412:0.61079):0.12683,A0A173TM20_9FIRM/1-412:0.45897):0.14498):0.09227):0.47282):0.15164):0.10501):0.22629):0.11295,((A0A1D9MZY1_CLOPA/1-420:0.20888,R4K734_CLOPA/1-420:0.24909):0.16701,((A0A0L8F0Z3_9CLOT/1-419:0.48996,(Q97LD4_CLOAB/1-417:0.25377,A0A1S8MG09_9CLOT/1-417:0.35440):0.24215):0.19347,A0A1W1XWF2_9CLOT/1-420:0.56099):0.08635):0.12890):0.07955):0.09752,((((B0K4Y8_THEPX/1-427:0.23809,D7ATX1_THEM3/1-420:0.19379):0.21099,A0A285BCE0_9FIRM/1-421:0.32782):0.27787,U2EA86_9FIRM/1-435:0.53931):0.14813,((M1MJQ0_9CLOT/1-420:0.37870,A0A0E3GQ11_CLOSL/1-419:0.28736):0.42379,(A0A1F8UH52_9FIRM/1-421:0.93100,(A0A151AKK4_9CLOT/1-423:0.52262,(A0A1J0GMK4_9CLOT/1-403:0.23999,A0A1J0GBD6_9CLOT/1-420:0.52271):0.32429):0.08853):0.06485):0.06896):0.07462):0.03439):0.08636,((M1E5F7_9FIRM/1-419:1.38281,(L0IM29_THETR/1-422:0.26012,A0A1X2G1J8_9FIRM/1-422:0.38266):0.80134):0.30130,((((A0A1H0Q7S8_9CLOT/1-417:0.50469,A0A2A7MER7_9CLOT/1-420:0.41734):0.10676,(((A0A1S8NZW9_CLOBE/1-414:0.18303,(K6T467_9CLOT/1-414:0.29628,A0A1V4IHL6_9CLOT/1-414:0.16903):0.09391):0.15775,G7M0L5_9CLOT/1-415:0.23809):0.21758,A0A1S8TA24_9CLOT/1-414:0.35976):0.16336):0.17377,A0A1M6STL8_9CLOT/1-416:0.42756):0.22842,A0A1M6BWB5_9CLOT/1-421:0.67521):0.21259):0.08124):0.06694):0.14830):0.08211,(((((A0A075K765_9FIRM/1-420:0.21546,I8TPP3_9FIRM/1-420:0.24985):0.46778,((((A0A1H8IBI4_9FIRM/1-417:0.30386,A0A239TX94_9FIRM/1-417:0.32807):0.18619,A0A0J6WUX8_9FIRM/1-418:0.66959):0.45531,A1HT21_9FIRM/1-415:1.01985):0.12894,((A0A1G9SW53_9FIRM/1-415:0.41866,U7UL91_9FIRM/1-416:0.71042):0.39934,A0A1H6Y8X9_9FIRM/1-419:0.50380):0.23214):0.10176):0.08766,((A0A0K8JEV3_9FIRM/1-420:0.25908,A0A1M6HXD9_9FIRM/1-425:0.25627):0.74116,((R5BI18_9FIRM/1-415:0.41067,(J4RNK0_9FIRM/1-418:0.21402,C4FS17_9FIRM/1-419:0.23472):0.20744):0.64783,R6IG22_9FIRM/1-420:0.78290):0.47618):0.10091):0.26189,(((((S7U5A5_9DELT/1-421:0.73369,((E1JYF1_DESFR/1-428:0.35247,I2PYW0_9DELT/1-428:0.17875):0.12538,((A0A0B1U5G8_9DELT/1-428:0.13498,A0A1Q8QGV4_9DELT/1-428:0.18329):0.13237,C4XJX0_DESMR/1-429:0.31581):0.16147):0.34154):0.16190,B8DJL4_DESVM/1-441:0.90641):0.23955,A0A1F9RZV8_9BACT/1-416:0.95315):0.15170,((A0A1J5DBA9_9BACT/1-424:1.14041,A0A1V5JXW8_9BACT/1-430:1.00937):0.19962,(A0A1J5I4T7_9DELT/1-420:0.63613,A0A212PI47_9DELT/1-419:1.01886):0.42087):0.15407):0.10362,A0A1F9Q977_9DELT/1-421:0.94675):0.12144):0.20666,(A0A1G0ZBL1_9BACT/1-423:0.70465,A0A1G0YQF2_9BACT/1-424:0.69057):0.37531):0.06926):0.13211,A0A1F7WSV1_9BACT/1-420:0.75089):0.23430):0.15732,A0A1G3QGJ3_9SPIR/1-423:0.73456):0.13845,(B8E1Y2_DICTD/1-414:0.10609,B5YCI5_DICT6/1-418:0.27229):0.55079):0.22476,A0A1F9M4I7_9DELT/1-421:1.16114):0.21087):1.34624):0.45926):0.50778):1.56165,((((((((((((A0A1V6DDM4_9BACT/1-432:0.74933,(A0A0S8KCF4_9BACT/1-429:0.92149,((A0A1G2ZZK2_9BACT/1-421:1.35850,(A0A1V5Z6I5_9BACT/1-418:0.13797,A0A1V6EKL2_9BACT/1-415:0.39429):1.27903):0.27820,A0A1G3AC53_9BACT/1-484:0.58151):0.40227):0.21191):1.49605,((((((A0A2E8FCD2_9PLAN/1-434:0.46444,A0A2E7RXD5_9PLAN/1-436:0.69627):0.96548,(((A0A2E4CF08_9PLAN/1-444:0.25592,(A0A1Z9P7V3_9BACT/1-445:0.15080,A0A1Z9UC84_9PLAN/1-517:0.44516):0.29661):0.72654,A0A1P8WJ64_9PLAN/1-446:1.07290):0.94293,((A0A2E6N039_9PLAN/1-439:0.61219,(A0A2D9Z3P1_9PLAN/1-444:0.26006,(A0A2E0SBK7_9PLAN/1-437:0.23433,A0A2E3DGD4_9PLAN/1-440:0.43328):0.27364):0.13575):1.02948,A0A2E4M8T1_9PLAN/1-444:1.30511):0.25833):0.24103):0.25198,(((A0A2E2BZB3_9PLAN/1-443:0.14640,A0A2D5GSX2_9PLAN/1-439:0.13405):0.10458,A0A2E7KIU8_9PLAN/1-440:0.30211):0.91234,A0A2E5EIR7_9BACT/1-418:0.82427):0.45027):0.23743,(A0A2E7ELG9_9PLAN/1-412:1.21525,A0A2E8D0P5_9PLAN/1-444:1.15182):0.13880):0.19738,A0A2E7NNU8_9PLAN/1-444:1.41522):0.14921,(A0A2E8SRP5_9BACT/1-412:0.45059,A0A2E2HP66_9BACT/1-412:0.45910):0.63080):1.20199):0.41211,((A0A2G2KE24_9PLAN/1-435:1.51816,A4A1Q9_9PLAN/1-426:2.60604):0.25001,((A0A2E7KFI0_9PLAN/1-422:0.22019,(A0A2D5H2T2_9PLAN/1-418:0.07994,A0A2E2C4B0_9PLAN/1-416:0.24806):0.34500):1.79218,((A0A1Z9FCS3_9BACT/1-418:2.06123,((A0A2E5XGD2_9BACT/1-412:0.59597,(A0A2E9H912_9DELT/1-412:0.22121,A0A2E3H7T8_9BACT/1-416:0.45068):0.37395):0.73468,(((((A0A1Z9IFW3_9BACT/1-415:1.23746,A0A1P8WS67_9PLAN/1-430:0.90264):0.27091,A0A2A2WID1_9PLAN/1-415:0.87441):0.16912,A0A2E5K3V9_9BACT/1-417:1.04083):0.23278,A0A2E8CS11_9BACT/1-404:0.58074):0.33370,(A0A1Z9A8X4_9BACT/1-407:0.34070,A0A2E8M8Z1_9BACT/1-412:0.31525):1.27610):0.33239):0.21484):0.85222,((A0A2E9EZC7_9BACT/1-401:0.29307,A0A1Z8Y078_9BACT/1-401:0.24134):2.16326,((Q7TU10_RHOBA/1-438:1.74393,A0A1Z8MKU7_9PLAN/1-528:1.33409):1.73664,(A0A2E3GV55_9PLAN/1-423:1.39654,A0A2E8AZ88_9PLAN/1-428:1.79336):0.23235):0.22398):0.23138):0.18953):0.33438):0.72688):0.86215,((A0A1I2GNG3_9BACT/1-407:0.90240,(A0A0S8JUU0_9BACE/1-406:0.49664,A0A2G6GYM8_9BACT/1-465:0.55956):0.23233):0.16725,(A0A1M4T7M9_9BACT/1-409:0.61831,(A0A1I2JQB1_9BACT/1-407:1.00840,(A0A1F4R395_9BACT/1-406:1.13334,A0A0F9U7V0_9ZZZZ/1-406:1.11602):0.33290):0.12026):0.19518):1.60668):0.16577,(A8S4Q2_CLOBW/1-412:2.07296,((A0A1H5T831_9BACT/1-402:0.75389,A0A212JXU7_9BACT/1-406:1.02057):0.68052,(H3SID5_9BACL/1-413:1.16131,E1RA68_SEDSS/1-403:1.23483):0.51085):0.30106):0.92107):0.19199,((((((A0A0A1MQC0_9BACI/1-424:0.69602,A0A1E5U4C6_9STAP/1-410:0.97095):0.50223,A0A2G8ABF8_KLEPN/1-427:0.57402):0.28091,((R5BMV5_9FIRM/1-414:0.96242,((A0A1D3TRN8_9FIRM/1-416:0.31071,D3AGU4_9CLOT/1-414:0.23835):0.51573,((D2RMZ0_ACIFV/1-415:0.33871,((A0A1I5HKP5_ACIFE/1-419:0.25583,R7LYR1_9FIRM/1-419:0.15153):0.60383,G4Q6J0_ACIIR/1-417:0.34626):0.25520):0.69128,(((((E6MJJ1_9FIRM/1-452:0.52048,A0A1H3Z6U3_9FIRM/1-435:0.46197):0.29653,(A0A1S9BXB3_9FIRM/1-438:0.35663,A0A1T5BMT1_9FIRM/1-434:0.22041):0.20791):0.55041,(A0A1Q6K8G4_9FIRM/1-421:0.34342,N2ACV5_9CLOT/1-429:0.36560):0.15596):0.07685,(A0A1Q8RKG0_9STRE/1-429:0.55970,A0A239SS08_9STRE/1-428:0.37675):0.21017):0.14770,A0A255IPM8_9FIRM/1-435:0.28387):0.09558):0.11817):0.09589):0.11907,(A0A1C6FPS8_9FIRM/1-419:0.39694,(A0A2A7BA64_9FIRM/1-422:0.49133,(A0A227LKF5_9FIRM/1-426:0.39946,A0A1Y4TJY2_9FIRM/1-422:0.34805):0.12326):0.09860):0.51244):0.24796):2.12018,R6EZX0_9FIRM/1-411:2.69710):0.87981,A0A1C6A894_9FIRM/1-411:4.19137):1.48171,((A0A1H8UIT7_9EURY/1-407:1.26432,A0A1N7DGK5_9EURY/1-405:0.69846):0.46554,(A0A151AAV7_9EURY/1-411:0.47650,M0AK99_9EURY/1-415:0.58674):0.26427):2.33152):0.81164):0.40767,((((A0A1X7I4E8_9FLAO/1-413:0.82638,(A0A1M6BC98_9FLAO/1-416:0.31103,A0A1G9S7B5_9FLAO/1-408:0.12645):0.33341):1.00205,A0A2D0NDL9_9BACT/1-401:1.53520):0.31368,((((((A0A1X6VZI4_CHLAO/1-413:0.43966,A0A0U2WFT7_9BACL/1-411:0.57455):0.48624,A0A0K9YPA0_9BACL/1-410:1.37510):0.15987,((A0A0M0WDR4_9BACI/1-414:0.65466,((A0A0Q3S888_9BACI/1-408:0.25213,(A0A1I5Z6Y4_9BACI/1-414:0.20848,A0A1H8BVS5_9BACL/1-414:0.16176):0.12873):0.25886,(A0A0A3IE10_9BACI/1-405:0.26128,A0A285UGL9_9BACI/1-417:0.51410):0.95517):0.19653):0.42723,(A0A231W3E7_9BACI/1-414:0.33496,U5LI50_9BACI/1-415:0.19657):0.51609):0.69552):0.10989,A0A1I2PIX7_9BACL/1-455:1.72881):0.33834,((((((W0EZ77_9BACT/1-408:1.18759,(A0A1T5F513_9SPHI/1-405:1.57919,F0S8L8_PSESL/1-404:0.60429):0.37594):0.08491,(A0A1H4D6E2_9BACT/1-405:0.32920,(A0A1T4ST04_9BACT/1-421:0.39617,A0A1I0S814_9BACT/1-412:0.26062):0.11770):0.83668):0.17899,(((A0A1T5AA90_9SPHI/1-418:0.77656,C6XUQ0_PEDHD/1-401:0.36584):0.15285,(F4C3L4_SPHS2/1-417:0.75864,A0A1H7QHD6_9SPHI/1-417:0.58212):0.37454):0.22153,((A0A1I1E4W2_9SPHI/1-405:1.26672,(A0A1G8TZD5_9SPHI/1-401:0.30817,A0A1W2C092_9SPHI/1-401:0.27704):0.56741):0.56646,((A0A1I2RJ55_9BACT/1-414:0.68072,(((A0A1I2V4U9_9SPHI/1-403:0.52782,(A0A1V3RK21_9BACT/1-401:0.28172,A0A0B8YCB9_9SPHI/1-404:0.33643):0.12074):0.17274,A0A1V9GCL5_9BACT/1-403:0.80175):0.13209,U5BTS1_9BACT/1-403:0.96526):0.30522):0.15290,((D7VQK4_9SPHI/1-409:0.57148,A0A1M6WV73_9FLAO/1-407:0.52325):0.26258,(A0A285ZYT7_9SPHI/1-409:0.69127,((A0A1T5DXT6_9SPHI/1-412:0.32866,A0A1P8E4A0_9SPHI/1-410:0.34726):0.13136,A0A1X7JSF8_9SPHI/1-408:0.32179):0.23999):0.16209):0.63216):0.12962):0.11327):0.17677):0.05523,((A0A1N6H1H4_9BACT/1-410:0.75737,(A0A1R3T2S4_9BACT/1-403:0.76295,A0A1I4GGB5_9PORP/1-405:0.57859):0.73220):0.25869,(A0A162PF39_9BACT/1-408:1.74971,(((A0A0Q5SZP0_9BACT/1-408:0.32070,A0A1T5GA84_9BACT/1-407:0.26951):0.13070,C6W642_DYAFD/1-428:0.43966):0.31719,A0A1E3ZXK1_9BACT/1-407:0.87800):0.25980):0.22216):0.18084):0.17372,A0A1M3FVT7_9SPHI/1-406:1.83282):0.15220,(G8T757_NIAKG/1-403:1.61798,A0A1H8LUG7_9BACT/1-407:0.99252):0.47935):0.48240):0.23895,A0A1M5IQL2_9BACT/1-408:1.33316):0.17543):0.53196,(A0A255E7P0_9ACTN/1-412:1.13475,((H0K811_9PSEU/1-402:0.77653,A0A1R4ENZ7_9MICO/1-404:0.81949):0.32603,A0A1H5EQF1_9MICO/1-402:0.69391):0.34584):1.77668):0.33315):0.39624,((((A0A1H2WVZ1_9GAMM/1-422:0.30969,T2L535_9GAMM/1-423:0.23930):0.63426,A0A1Z2SIM2_VIBGA/1-416:0.99950):0.75089,(((A0A1M6W647_9ACTN/1-415:1.22658,(((E9V152_9ACTN/1-402:0.99711,(A0A0J8CZK4_9ACTN/1-419:0.24595,A0A2A9J493_SACEN/1-440:0.33084):0.39805):0.30745,A0A1G8YBQ7_9ACTN/1-432:0.57138):0.22941,A0A1L7FDJ8_9PSEU/1-417:0.71348):0.23919):0.23188,(A0A0S9R9A6_9ACTN/1-421:1.03860,((A0A1H2L0P9_9ACTN/1-441:0.40412,((A0A059MLX6_9NOCA/1-415:0.19814,(A0A1X7M2Z0_RHORH/1-415:0.34744,M2Z3B9_9NOCA/1-415:0.22172):0.13828):0.17012,(((A0A161GDX4_RHOFA/1-428:0.04390,L8DHW2_9NOCA/1-430:0.37852):0.17974,A0A143QKN6_9NOCA/1-428:0.07323):0.33067,A0A076EKE6_RHOOP/1-415:0.15750):0.11198):0.29050):0.59229,(((A0A2A9H1M8_9ACTN/1-432:0.41778,A0A1I6M6P9_9MICO/1-437:0.41570):0.26481,((A0A1U6H6I7_9MICC/1-432:0.07338,A0A1H9B3J2_9MICC/1-432:0.16634):0.23843,H0QN99_ARTGO/1-432:0.18831):0.62728):0.19146,((((A0A1T4YLL2_9MICO/1-437:0.25148,(A0A1H6UYM3_9MICC/1-456:0.17545,B8HGR9_PSECP/1-438:0.23949):0.33163):0.52138,(A0A0Q8AKW9_9MICO/1-411:0.17073,A0A0L6HW10_9MICO/1-410:0.26970):0.17474):0.02937,((A0A0M4CEJ1_9CORY/1-437:1.09975,F6FX44_ISOV2/1-430:0.72401):0.15714,A0A1E4BID4_9MICO/1-411:0.35915):0.27629):0.04608,((A0A165RXH4_9MICO/1-437:0.38875,A0A235A8U5_9MICO/1-438:0.36049):0.16564,A0A1G6Q4V9_9MICO/1-438:0.26797):0.55941):0.24332):0.12531):0.43734):0.16501):0.13150,(A0A1N6W7K4_9RHIZ/1-435:0.38708,A0A1N6ZHM7_9RHIZ/1-437:0.27243):1.11105):0.16431):1.00572,A0A2A7MYR0_MYCAG/1-425:2.99540):1.14944):0.93021,((((((((A0A0D3LMT9_9BACT/1-409:0.95981,(K6XFH7_9ALTE/1-408:0.25621,A0A222GA18_9GAMM/1-407:0.19793):0.58027):0.50859,(((A0A1H9M5G5_9BACT/1-413:0.49571,K6YRC6_9ALTE/1-423:0.41495):0.43423,A0A1G2XSF4_9BACT/1-426:0.77880):0.09474,A0A2E2CGK3_9ALTE/1-399:1.17702):0.35961):0.82560,(A0A162YKT6_9FLAO/1-409:1.06267,A0A202DIS7_9BACT/1-418:2.33237):1.24004):0.85530,((((A0A0S8JZB4_9BACE/1-420:0.98387,A0A1F5YKX3_9BACT/1-411:1.46285):0.36289,((((A0A221UQD9_9FLAO/1-407:0.44718,A0A1Z9JV26_9FLAO/1-406:0.68678):0.08070,((A0A1G9KEM1_9FLAO/1-406:0.27163,A0A1M6BBH3_9FLAO/1-407:0.11730):0.32928,A0A2G6R9I7_9BACT/1-402:0.74077):0.20217):0.16638,(((A0A1M5DD43_9BACT/1-404:0.12381,(A0A1I2JQB2_9BACT/1-405:0.48528,A0A1M6FWE4_9BACT/1-405:0.12441):0.08220):0.23385,A0A0K8QUK2_9BACT/1-405:0.47655):0.18134,A0A1V5KIW6_9BACT/1-409:0.74711):0.06616):0.84380,A0A2G1YEU7_9FLAO/1-404:0.92839):1.18867):0.38327,(((((R7ZMB0_9BACT/1-417:0.53266,G0IZR2_CYCMS/1-419:0.61441):0.26487,A0A0S8K485_9BACE/1-416:0.50707):0.33402,(A0A0S8HFN8_9BACE/1-412:1.01544,((A0A0G3EEM6_9BACT/1-415:1.23235,A0A1V6G9C4_9BACT/1-404:1.50256):0.39281,A0A1Q2HMM4_9BACT/1-419:0.81191):0.24144):0.19641):0.41806,(A0A286IN55_9BACT/1-418:1.48778,((((((A0A0Q1H7V3_9FLAO/1-413:0.31094,A0A2E3SEV0_9FLAO/1-414:0.39749):0.22739,(A0A2G5KLU4_9FLAO/1-412:0.24848,A0A1G9TVB0_9FLAO/1-415:0.13279):0.18636):0.12367,(((A0A1W2A8Z2_9FLAO/1-417:0.21162,A0A1B5ZZJ1_9FLAO/1-412:0.21191):0.11128,(A0A1N6Y8B3_9FLAO/1-414:0.24104,(A0A1H4JLR6_9FLAO/1-408:0.11841,(A0A1B7ZDY7_9FLAO/1-413:0.30090,A0A1M6V4A1_9FLAO/1-416:0.16547):0.10257):0.04760):0.19788):0.13721,((G0L676_ZOBGA/1-410:0.36201,A0A2A5GSX6_9FLAO/1-413:0.30518):0.09333,(A0A0F9XBT1_9ZZZZ/1-411:0.19177,E6XCV9_CELAD/1-419:0.32246):0.05737):0.04400):0.06459):0.05484,A0A1M5HYA1_9FLAO/1-416:0.41475):0.13381,((((A0A1G0AZ00_9BACT/1-413:0.29905,A0A238VFT0_9FLAO/1-414:0.27804):0.09509,A0A1Y1CN46_9BACT/1-417:0.40951):0.10488,((C0BI80_FLABM/1-413:0.30693,(A0A1J5MQL6_9BACT/1-416:0.35297,A9DK02_9FLAO/1-417:0.20180):0.03012):0.03066,(((A0A238W7A3_9FLAO/1-417:0.25328,(A0A1G7ETA9_9FLAO/1-417:0.14578,((A0A0R2T428_9FLAO/1-413:0.63567,A6ELE3_9BACT/1-419:0.20416):0.16184,A0A1K1QLQ8_9FLAO/1-415:0.25338):0.06569):0.06924):0.03523,A8UL58_9FLAO/1-417:0.16660):0.06128,(((((((A0A1G7VYR0_9FLAO/1-442:0.20491,(A0A099XWW9_9FLAO/1-416:0.16933,A0A0P0CJI1_9FLAO/1-414:0.18383):0.07520):0.04903,A0A1I3SED5_9FLAO/1-416:0.17932):0.01193,(A0A1P8RQK8_9FLAO/1-415:0.20515,A0A0M9CG24_9FLAO/1-416:0.40411):0.09146):0.07643,A0A1M7MG45_9FLAO/1-413:0.13659):0.02107,A0A1Y0N0U6_9FLAO/1-413:0.19440):0.02029,(A0A238UZY2_9FLAO/1-413:0.18530,A0A2G5GLC2_9FLAO/1-413:0.22830):0.06885):0.09155,A0A0D7WDU3_9FLAO/1-403:0.37813):0.02982):0.03957):0.19461):0.07287,((A0A2C6CTT8_9BACT/1-419:0.84387,(A0A1B8TRT1_9FLAO/1-417:0.27730,A0A1L3JH25_9FLAO/1-420:0.42935):0.44491):0.12742,A0A0D7VXF3_9FLAO/1-399:0.39169):0.11346):0.12815):0.24924,(((F4AU18_GLAS4/1-404:0.13296,Q15PP3_PSEA6/1-400:0.23598):0.26768,((F5Z8U7_ALTNA/1-408:0.19778,A0A075P4W5_9ALTE/1-405:0.19813):0.18253,A0A010Q1L1_9ALTE/1-402:0.25240):0.41256):0.25898,(A0A2G0CBN3_9BACT/1-404:0.41506,A0A2A5CNT7_9BACT/1-405:0.45789):1.30273):0.32157):0.27807):0.38682):0.87602,A0A1Q3QIP7_9BACT/1-416:1.74587):0.62877):0.41123,((A0A1B6Y6N8_9BACT/1-410:0.42934,A0A2D8CGG4_9BACT/1-410:0.56745):1.04139,(((A0A0S8HK72_9BACE/1-411:0.66773,A0A0S8JXP0_9BACE/1-404:0.38469):0.74799,B7AGB5_BACEV/1-412:1.44602):0.37485,(A0A101VSU5_9BACT/1-405:1.22280,A0A1G0PEW0_9BACT/1-411:0.59936):0.68907):0.26598):0.71197):0.17284):0.27468,(((A0A090VTH4_9FLAO/1-406:0.47686,(T2KIG9_9FLAO/1-417:0.34153,((A0A1B7YXT7_9FLAO/1-410:0.22217,A0A0F9TVP3_9ZZZZ/1-413:0.11051):0.10519,A0A1G9V9W3_9FLAO/1-413:0.50472):0.20033):0.56715):1.64142,A0A2E4NK58_9PROT/1-413:1.48366):0.30211,A0A2E5FJK3_9BACT/1-408:1.89443):0.42440):2.57411,(((((A0A1Q9S1S6_9PSEU/1-444:0.42363,A0A263DWP4_9PSEU/1-463:0.15279):1.28235,A0A1Q8KLK3_9PSEU/1-439:1.96662):1.80081,(((A0A0V8JB91_9BACI/1-437:1.57882,(((A0A226YLK0_9BACI/1-430:0.75082,(E7RHV9_9BACL/1-430:0.75593,(A0A0A3IUG0_9BACI/1-430:0.23800,A0A270ALS6_9BACI/1-431:0.18309):0.25472):0.46255):0.64703,((A0A1I5T3G5_9BACI/1-428:0.42788,(A0A1G8VTX1_9ACTN/1-428:0.12833,A0A1H1GYC3_9ACTN/1-428:0.26459):0.73842):0.43806,A0A144MNN4_BRELN/1-413:0.63330):0.87052):0.62729,(A0A098EYJ1_9BACI/1-433:3.11277,((A0A162CSP8_9BACI/1-433:0.26932,(A0A0M2PS36_9BACI/1-421:0.21963,(A0A270AKZ4_9BACI/1-437:0.07230,A0A127DBN0_9BACI/1-435:0.21698):0.41367):0.15094):0.47729,(A0A1Y3PB25_9PSED/1-432:0.39680,((A0A077LML4_9PSED/1-433:0.17443,A0A0Q5F656_9PSED/1-432:0.15936):0.07400,((A0A089YQS5_9PSED/1-431:0.28811,(((A0A0D0KH88_9PSED/1-431:0.36169,A0A1I3MKQ2_9PSED/1-433:0.21923):0.41326,A0A257BWM8_9PSED/1-435:0.23922):0.15078,A0A1M6DWG0_9PSED/1-432:0.31297):0.06641):0.10197,((((J2F137_PSEFL/1-433:0.24678,A0A0A1HPN7_9PSED/1-433:0.09638):0.01718,(((A0A1G5UXC5_9PSED/1-433:0.10386,A0A0G3GDF5_9PSED/1-433:0.08771):0.06549,(A0A0H5A2U7_9PSED/1-433:0.17467,(V8R6E0_9PSED/1-433:0.12610,W0H3X6_PSECI/1-433:0.20659):0.05702):0.03921):0.03111,A0A098T136_9PSED/1-432:0.24412):0.05040):0.09635,(B1J1F0_PSEPW/1-435:0.09703,A0A0C1KWP7_9PSED/1-433:0.24465):0.11734):0.14048,(A0A1M7KTW4_9PSED/1-433:0.07913,A0A0P9MPD9_9PSED/1-433:0.17423):0.18915):0.09142):0.07283):0.10173):0.70962):0.48038):0.30772):0.17581):0.88133,(A0A2E4WD41_9PROT/1-424:2.50225,V8QYL6_9BURK/1-453:2.15655):0.43607):0.64195,((A0A1H2AUA9_9ACTN/1-433:2.89519,(A0A0U2WC89_9BACL/1-432:1.90328,((A0A086CZA6_9GAMM/1-451:0.26347,A0A1I1LUC6_9GAMM/1-454:0.11094):1.20884,(Z9JR45_9MICO/1-445:2.60364,A0A1G6T4Q8_9BACI/1-444:1.01058):0.44311):1.28795):0.27978):0.77895,A0A1Y0CFU1_9MYCO/1-430:2.35739):1.32120):0.52153):1.52799,((A0A1V6D0J7_9BACT/1-500:3.58081,A0A2E5X6B5_9BACT/1-466:2.13830):0.80639,(A0A2E8JYJ5_9PLAN/1-445:0.21103,(A0A1Z8L7Z2_9BACT/1-446:0.32764,A0A1Z9QF60_9BACT/1-446:0.32747):0.13355):2.20146):3.71000):0.51698,(((A0A2A5C7E5_9GAMM/1-409:2.69406,(A0A2G4JIA6_9BACT/1-423:0.92324,(A0A290Q3Q2_9BACT/1-423:1.18155,A0A257M5U4_9BACT/1-422:1.20077):1.37882):1.30763):0.82751,(A0A221M939_9BACI/1-423:2.37748,((((A0A2H1KSF7_9MICO/1-433:0.22123,(A0A269ZHI5_9MICO/1-434:0.54686,A0A1H1QUL3_9MICO/1-432:0.11322):0.08990):2.18140,A0A1B1M476_STRLN/1-433:1.80648):1.68496,A0A023X5L8_9ACTN/1-430:1.14538):0.40963,(((((((((B2GIG6_KOCRD/1-431:0.21633,A0A0B4EP53_KOCRH/1-431:0.02789):0.47035,A0A0X3QIX8_9MICC/1-436:0.79026):0.37451,(A0A260SKD0_9NOCA/1-412:0.81046,A0A0S9Q724_9ACTN/1-428:0.64671):0.35292):0.29956,(((M1UW67_9CORY/1-417:0.44310,A0A243VIU6_9CORY/1-428:0.58221):0.20630,A0A1L7D0L6_9CORY/1-421:0.72324):0.57046,(A0A1H1T521_9ACTN/1-415:0.61865,((A0A0D6TFV2_9RHOB/1-418:1.03721,A0A0K1F9W2_9MICO/1-420:0.64092):0.19681,A0A1I0YNV2_9ACTN/1-428:0.69696):0.12534):0.58528):0.20231):0.08583,(A0A1H1ZZT1_9ACTN/1-420:0.70756,(A0A1B9NE10_9MICO/1-427:1.61750,A0A1L2ZQX7_9MICC/1-419:0.38908):0.22566):0.44363):0.28034,A0A0S9DDU2_9MICC/1-432:0.92940):0.17336,((A0A0F2NZ88_9GAMM/1-423:0.73744,((A0A2H1IBS5_9MICO/1-432:0.78437,A0A1X6XWR7_9CORY/1-430:0.46359):0.42761,A0A1T5IBT8_9MICO/1-456:0.72276):0.46741):0.26512,((A0A1I6QH84_9CAUL/1-423:0.36218,A0A1F8HYF8_9PROT/1-426:0.29204):0.90646,(A0A165QA08_9SPHN/1-418:0.34727,(A0A2E9V298_9SPHN/1-432:0.22536,(A0A2D5DK84_9SPHN/1-430:0.30005,A0A2D9AUC9_9SPHN/1-430:0.12159):0.16696):0.34941):1.16426):0.20782):0.31307):0.24325,((((A0A1H0CGD1_9ACTN/1-422:0.39394,A0A286GZG6_9ACTN/1-425:0.40558):0.43602,(((S3B016_9ACTN/1-430:0.30638,(A0A2G7EDP3_9ACTN/1-431:0.16144,A0A1H9UXI5_9ACTN/1-439:0.26891):0.14686):0.17087,A0A1I4LA37_9ACTN/1-443:0.42654):0.15030,(((((A0A1C6P7A5_9ACTN/1-430:0.15142,((A0A285DEI7_STRMI/1-430:0.13492,G2NP75_STREK/1-443:0.39126):0.03763,(A0A0Q7KY87_9ACTN/1-441:0.18841,A0A0N0YG21_9ACTN/1-440:0.06602):0.07029):0.02004):0.15036,(A0A0M3QM88_9ACTN/1-430:0.12870,(A0A1V0VC36_9ACTN/1-430:0.21380,(A0A2A4KHA8_9ACTN/1-430:0.14597,((A0A1B9ENR3_9ACTN/1-430:0.13541,A0A1Q5H942_9ACTN/1-430:0.10135):0.04014,A0A1Q5ES07_9ACTN/1-430:0.16308):0.04441):0.01482):0.03309):0.11958):0.04746,(((V6KIL8_STRNV/1-429:0.24413,A0A1C5DQM2_9ACTN/1-463:0.22485):0.08376,(A0A2B8ATY1_9ACTN/1-444:0.32322,V4KFA7_9ACTN/1-430:0.40262):0.08715):0.07159,((A0A2D3UCZ9_STRC0/1-429:0.26065,A0A1E5P6V2_9ACTN/1-431:0.13523):0.06951,A0A1Q4YVM9_9ACTN/1-445:0.30323):0.05073):0.06896):0.11301,((A0A1D8G5S4_9ACTN/1-503:0.55590,(A0A100Y7U7_9ACTN/1-453:0.26847,(A0A1A9QW99_STRA9/1-431:0.22435,A0A1X1NND6_9ACTN/1-430:0.13421):0.09338):0.10074):0.18565,(A0A1Q4VEM2_9ACTN/1-438:0.25880,((A0A1G9BIP9_9ACTN/1-432:0.39375,((((A0A1D2I5E0_9ACTN/1-478:0.25270,A0A151DPS2_9ACTN/1-442:0.18265):0.06759,((A0A1X4HU30_9ACTN/1-440:0.14265,(A0A1D8SU35_9ACTN/1-440:0.17844,A0A191V2U0_9ACTN/1-439:0.18021):0.05664):0.03917,M3BXC5_9ACTN/1-440:0.17517):0.07580):0.03898,(A0A0W7WR15_9ACTN/1-437:0.12252,(A0A1P8TGA9_9ACTN/1-437:0.13814,A0A291QEW8_9ACTN/1-437:0.13813):0.04074):0.21088):0.03464,(A0A0C5G5S2_9ACTN/1-439:0.12293,((L8PI13_STRVR/1-441:0.13980,(A0A101J613_9ACTN/1-439:0.13765,((A0A101QQU2_9ACTN/1-440:0.32663,A0A0M8UYF9_9ACTN/1-441:0.13538):0.05037,A0A0M8WUS7_9ACTN/1-438:0.26841):0.07346):0.04033):0.05786,(((((A0A117S1U9_9ACTN/1-439:0.15896,(A0A089XGF1_STRGA/1-439:0.15081,A0A0J7YX83_STRVR/1-439:0.17689):0.02076):0.01226,(A0A0B5F3B1_STRA4/1-459:0.33869,A0A2A3H159_9ACTN/1-442:0.13427):0.09498):0.02483,A0A2G5J0A4_9ACTN/1-436:0.12888):0.04535,(A0A1C4LA41_9ACTN/1-440:0.26069,(A0A2G9DNG3_9ACTN/1-436:0.15347,(A0A0N0SX26_9ACTN/1-440:0.17711,(C9ZGP2_STRSW/1-440:0.21561,A0A0L0JUZ8_9ACTN/1-439:0.08920):0.05731):0.02766):0.05305):0.02262):0.04349,(((A0A1B1MGB6_STRLN/1-435:0.12509,((A0A101Q9Y3_STRAT/1-438:0.15227,K4R3V5_9ACTN/1-443:0.19415):0.04505,(A0A2G7A315_9ACTN/1-460:0.16441,(A0A0T1TNS8_9ACTN/1-445:0.10897,A0A0Q8YRM9_9ACTN/1-444:0.12920):0.05137):0.08672):0.02130):0.02633,(A0A0L8LUT7_9ACTN/1-443:0.09094,A0A1Q5L1M1_9ACTN/1-441:0.34500):0.29973):0.04395,(((A0A1H4XY58_9ACTN/1-439:0.15878,A0A1G9XDK6_9ACTN/1-457:0.11135):0.05158,A0A0X3XIC5_9ACTN/1-438:0.11148):0.09358,A0A117PDG3_9ACTN/1-435:0.13468):0.05193):0.00862):0.02565):0.02578):0.05235):0.10691):0.08513,D6A0H1_STRVD/1-459:0.25933):0.12673):0.22762):0.21388):0.08636,((A0A1E7JG59_9ACTN/1-440:0.23426,(A0A1E7L3G2_9ACTN/1-432:0.27810,A0A1C6N5W3_9ACTN/1-443:0.21992):0.05215):0.08671,A0A1C6M669_9ACTN/1-432:0.14977):0.19491):0.04834):0.40179):0.16727,(A0A0Q7YZ03_9SPHN/1-429:0.41564,((((((A0A0M3BQT1_9RHIZ/1-428:0.57309,A0A135P4N0_9RHIZ/1-423:0.06847):0.20480,A0A0Q5F3B8_9RHIZ/1-427:0.06541):0.31552,A0A0N7KX34_9RHIZ/1-427:0.34423):0.14740,(A0A1I1CCA3_9RHIZ/1-427:0.23076,A0A1H6GM42_9RHIZ/1-429:0.23661):0.32182):0.34482,A0A101LNV4_9PSED/1-429:0.29943):0.26487,A0A1I3K975_9PSED/1-433:0.20449):0.37011):0.47735):0.14275,A0A0C2J9W0_9ACTN/1-418:1.14203):0.33225):0.28391,(A0A263E0R8_9PSEU/1-423:1.01625,(((A0A1Q8CCJ3_9PSEU/1-418:0.51381,(A0A263D2Y2_9PSEU/1-427:0.43977,A0A229RD56_9PSEU/1-426:0.36846):0.14056):0.09823,(((A0A1I5NPY5_9PSEU/1-427:0.29616,(H8GA86_9PSEU/1-427:0.21348,((H5XRG6_9PSEU/1-427:0.05969,I0V2N8_9PSEU/1-427:0.14977):0.12815,I1D864_9PSEU/1-427:0.12359):0.09081):0.12238):0.09315,A0A1V9A0E7_9PSEU/1-427:0.19342):0.17279,(((A0A1Q9V6Z9_9PSEU/1-402:0.10714,A0A0J8DAG6_9ACTN/1-427:0.28087):0.21994,A0A222VY46_9PSEU/1-426:0.58813):0.10538,(A0A1I5TBN0_9PSEU/1-426:0.20519,H5XC26_9PSEU/1-426:0.30436):0.10790):0.11943):0.11615):0.18315,(A0A073B0X1_9PSEU/1-428:0.53587,(A0A1H0QI89_9ACTN/1-424:0.16573,A0A1G8VPB0_9ACTN/1-424:0.17138):0.54273):0.18035):0.27273):0.63436):0.48676):0.48343):0.87178):1.55365,(((((F2BCJ2_9NEIS/1-417:0.29625,L1NKX4_9NEIS/1-420:0.27800):2.52067,A8G5Q9_PROM2/1-422:3.78338):0.62202,((A0A2E2LEM2_9FLAO/1-400:0.72969,A0A167F4D5_9FLAO/1-411:1.59336):1.48468,((A0A2E4UMP8_9BACT/1-411:0.17934,A0A1B6Y7Q7_9BACT/1-418:0.28129):1.84055,(((A0A2E5S6H3_9LEPT/1-422:0.34126,A0A2E8PTL2_9SPIO/1-418:0.75316):1.40518,A0A2G6J8R4_9PROT/1-496:2.00742):0.71974,A0A2A4N5P6_9BACT/1-411:4.26005):0.50970):0.47062):0.88885):2.36049,W9GWC6_9PROT/1-463:5.40193):1.64997,(((A0A0M7B776_9RHOB/1-492:2.89694,A0A1M4ML61_9EURY/1-444:4.07867):0.67153,A0A1C6S3F2_9ACTN/1-447:2.50076):2.08452,((A0A2G4GH18_9BACT/1-439:2.01330,A0A2E5TSY6_9BACT/1-429:2.10648):1.58057,((A0A1H9R8K0_9CORY/1-464:1.78589,A0A1E3RCT1_MYCFV/1-454:1.33631):1.88177,(A0A2A2G2Q3_9MICC/1-443:0.70110,((A0A1H4XKJ6_STRMJ/1-457:0.70391,(((D9WMF3_9ACTN/1-464:0.66380,A0A1H0CFX5_9ACTN/1-458:0.28031):0.08940,(A0A014MPR2_9ACTN/1-457:0.04595,D7BYM3_STRBB/1-457:0.23693):0.13558):0.40967,(A4FIF3_SACEN/1-458:1.24243,(((A0A1Q5MH10_9ACTN/1-458:0.05928,D9XKQ6_9ACTN/1-504:0.28527):0.11440,(A0A2G7EJD9_9ACTN/1-460:0.36258,A0A269U2Y3_9ACTN/1-463:0.14630):0.09450):0.26572,M3C372_9ACTN/1-460:0.24976):0.54951):0.22445):0.43106):0.24534,(A0A1L7F074_9PSEU/1-449:0.04003,A0A221VWI1_9PSEU/1-450:0.47501):0.90775):0.31210):1.23047):0.79323):2.94770):0.61489):0.87925):0.74989):0.92519):0.22875,(((A0A1C5LC53_9CLOT/1-415:1.12902,A0A010ZHQ6_9BACT/1-421:1.60112):0.94357,((((A0A1I1LNI6_9GAMM/1-423:0.02663,A0A240UMC3_9GAMM/1-424:0.28384):1.29747,L5N4L3_9BACI/1-441:0.94821):0.20800,(A0A0B0IA61_9BACI/1-425:0.92059,(A0A060LYT5_9BACI/1-419:0.29738,(A0A061P0S6_9BACL/1-418:0.07281,A0A061N678_9BACL/1-412:0.33152):0.17495):1.88732):0.46948):0.82016,A0A173TQ61_9FIRM/1-414:2.08812):0.31184):0.96277,R5C741_9FIRM/1-411:2.18190):1.47394):0.21074,((T0SLN2_LACFE/1-404:0.76066,((A0A094JNA4_9BACL/1-400:1.53382,((A0A0T5X9F4_9BACT/1-410:0.94098,(A0A1S6HWL0_9GAMM/1-420:0.37074,A0A0U1P6W0_PHOLE/1-405:0.47756):3.11991):0.71620,J0WVD5_9CLOT/1-434:2.73102):0.34864):1.14994,A0A0R1J2X0_9LACO/1-411:0.83556):0.44821):5.92975,(A0A0C1P1G3_9PSEU/1-431:6.12707,(((I5B7C9_9DELT/1-413:0.59903,(A0A1W2ELI3_9DELT/1-406:0.56641,C0QAT6_DESAH/1-408:0.41939):0.33604):1.57373,(A0A194AIY5_9DELT/1-415:1.50470,((M0IGD2_9EURY/1-424:0.24150,(((((((A0A1G9XNW1_9EURY/1-447:1.00293,A0A1G9ZC96_9EURY/1-460:0.49211):0.19539,((((V4Y9X6_9ARCH/1-449:0.27558,(U1PH04_9EURY/1-448:0.15379,U1N2D9_9EURY/1-448:0.16272):0.53725):0.31890,A0A1H6REE4_9EURY/1-450:0.44470):0.56340,(A0A1H6I220_9EURY/1-431:0.33313,M0E9X0_9EURY/1-443:0.50523):1.10756):0.13000,V4Y5G9_9ARCH/1-441:1.27429):0.24191):0.14390,((A0A1H8W920_9EURY/1-436:0.35050,(V4HGU8_9EURY/1-448:0.49329,(M0M9W1_9EURY/1-448:0.21166,M0MP32_HALMO/1-448:0.43807):0.11183):0.28381):0.18935,(A0A285NTR2_9EURY/1-457:0.94718,((((A0A1I6RRI9_9EURY/1-451:0.13798,A0A063ZNG5_9EURY/1-448:0.15209):0.19414,W0JNI2_9EURY/1-447:0.23186):0.28377,((L0AGQ1_NATGS/1-452:0.28031,(A0A1N7G7W1_9EURY/1-450:0.35028,((L9W419_9EURY/1-451:0.27174,A0A1G8YQC1_9EURY/1-455:0.23991):0.12042,((L9WE79_9EURY/1-451:0.39206,(A0A1N7D0Z9_9EURY/1-450:0.47555,(L9XB60_9EURY/1-461:0.39012,(((((D2RVS5_HALTV/1-455:0.06948,M0BVW1_9EURY/1-455:0.07869):0.33810,L9YF00_9EURY/1-456:0.23064):0.16108,(M0A189_9EURY/1-456:0.24505,(L9YYM3_9EURY/1-446:0.26146,L9YIA2_9EURY/1-454:0.13919):0.02732):0.18694):0.08387,A0A2B7H0I1_9EURY/1-455:0.25832):0.11554,(A0A1I0FEM3_9EURY/1-446:0.40129,A0A1I0Q311_9EURY/1-446:0.33439):0.22453):0.12978):0.05462):0.03997):0.03650,(((M0APN2_NATA1/1-452:0.38444,(M0A5V2_9EURY/1-452:0.15679,L9ZVB3_9EURY/1-447:0.16693):0.19604):0.08616,A0A1H0ZIN4_9EURY/1-449:0.42207):0.10827,((L9WMW0_9EURY/1-453:0.23668,L0JVV5_9EURY/1-458:0.19357):0.11091,L9XDB2_9EURY/1-459:0.15305):0.17712):0.04873):0.13962):0.06289):0.13740):0.09026,(F8D5Q9_HALXS/1-456:0.46034,(M0M9D8_9EURY/1-457:0.35766,M0LIA3_9EURY/1-454:0.37646):0.23589):0.06196):0.31235):0.43481,(A0A151ADB1_9EURY/1-442:0.19411,D8J3C4_HALJB/1-441:0.20355):0.55142):0.14870):0.19120):0.09779):0.11743,(J2ZX88_9EURY/1-450:0.44331,A0A1H7T9M8_9EURY/1-449:0.36871):0.25230):0.15715,(((((A0A1I6IH74_9EURY/1-441:0.34177,E4NU77_HALBP/1-440:0.30488):0.10559,M0DBT6_9EURY/1-442:0.66680):0.07994,((C7NUZ7_HALUD/1-445:0.55318,(D8JBL2_HALJB/1-440:0.25379,M1XT62_NATM8/1-440:0.40551):0.25146):0.05807,(A0A0M9ALN1_9EURY/1-431:0.86064,A0A166RMM4_9EURY/1-441:0.38543):0.15609):0.04213):0.11628,(((M0KJK7_9EURY/1-441:0.10594,M0JU96_9EURY/1-441:0.08711):0.25689,A0A1I6K281_9EURY/1-446:0.32695):0.12859,C7P302_HALMD/1-455:0.85300):0.08715):0.05134,A0A0U5H876_9EURY/1-444:0.68867):0.37500):0.12613,(A0A1I2WG81_9EURY/1-458:0.18556,A0A1H1ETU1_9EURY/1-458:0.22778):0.36195):0.16907,(M0G4Y2_9EURY/1-452:0.19994,M0H9P9_HALGM/1-452:0.16391):0.23974):0.15542):2.51528,Q6AKY6_DESPS/1-415:1.00587):0.76939):0.48126):1.67279,((A0A1Y4GEJ2_9BACT/1-418:0.67136,A0A1C6H2G0_9CLOT/1-420:0.25562):3.03819,B8FNF6_DESAA/1-402:3.67754):1.90965):0.81901):0.31649):0.56539):0.20300):0.21296,(M0AMB6_9EURY/1-433:1.94875,(((((M0NFU5_9EURY/1-422:0.94078,D8J2P1_HALJB/1-423:1.09949):0.69155,A0A0W1RDE7_9EURY/1-421:0.74458):0.10614,((A0A2D8CGC1_9BACT/1-413:1.50064,A0A1N7EA72_9EURY/1-426:0.53854):0.23650,((M0MJ52_9EURY/1-421:0.18986,M0MIW3_HALMO/1-417:0.35196):0.61849,(V4IYW4_9EURY/1-418:0.22094,M0DEL9_9EURY/1-418:0.29479):0.43278):0.10895):0.17885):0.17330,(M0M157_9EURY/1-422:1.07896,((A0A271IWM5_9BACT/1-413:1.36522,(A0A1I6UCU1_9EURY/1-424:0.36289,(A0A1G7PBR5_9EURY/1-424:0.24215,A0A1V4C8X0_9EURY/1-424:0.31778):0.11563):0.46416):0.26195,(A0A1H8SL95_9EURY/1-426:0.46872,A0A1I4F9C0_9EURY/1-426:0.25824):0.36326):0.16603):0.10307):0.41717,((D8J951_HALJB/1-422:0.26057,A0A151AJC8_9EURY/1-422:0.17317):0.13879,(A0A151A7X0_9EURY/1-420:0.70692,(((((L0AKE0_NATGS/1-418:0.12698,A0A1I0LZB5_9EURY/1-418:0.23818):0.14306,A0A2B7GP86_9EURY/1-419:0.22068):0.29908,((A0A1N7FIC8_9EURY/1-422:0.55704,(L9XU96_9EURY/1-404:0.21797,L0JYJ5_9EURY/1-422:0.12833):0.11869):0.63530,A0A179ECV3_9EURY/1-419:0.32699):0.13034):0.26976,A0A1I1JRX7_9EURY/1-419:0.26557):0.22393,A0A1I2MXG1_9EURY/1-419:0.47721):0.48839):0.26280):0.69946):0.86951):3.89748):0.26974,((A0A101EJR1_9EURY/1-407:0.23844,A0A0X1KM80_9EURY/1-406:0.13480):1.82754,((A0A1H6U8H3_9LACT/1-408:1.78411,((A0A1Y3SCJ6_9FIRM/1-401:1.30187,(R9MWQ7_9FIRM/1-403:1.32429,A0A1G8MDG7_9LACT/1-408:1.76714):0.47313):0.29344,A0A1X7NAV2_9LACT/1-404:1.49877):0.32436):1.69802,(((((((A0A1F3LT66_9BACT/1-405:0.30906,A0A1F3GPD8_9BACT/1-404:0.48441):0.83281,(A0A2E6N2D7_9BACT/1-406:1.79413,(A0A2E4MPG2_9BACT/1-404:0.76319,A0A2D5CYY0_9BACT/1-398:0.84933):0.51691):0.46924):0.28558,(((C7R8X0_KANKD/1-407:0.68081,(A0A1B3BCU5_9GAMM/1-401:0.45134,A0A2E9XUS2_9RICK/1-401:0.48182):0.55139):0.21218,(((A0A2A4VQF7_9GAMM/1-418:0.80938,(((A0A136HB69_9GAMM/1-397:0.38233,(A0A1H7TK96_9GAMM/1-400:0.77238,A0A1V0KUL0_9GAMM/1-399:0.40315):0.35285):0.46149,A0A099KB66_COLPS/1-400:1.04878):0.29002,(A0A1I1NXI0_9GAMM/1-395:0.26204,A0A269PTZ2_9GAMM/1-399:0.38079):0.38533):0.24787):0.42628,(((A0A0P7X858_9GAMM/1-404:1.17504,F7RYC0_9GAMM/1-418:0.91662):0.44936,((A0A1E7Q786_9GAMM/1-411:0.68020,(A0A1H6KGJ7_9GAMM/1-425:0.36787,I1DVH2_9GAMM/1-410:0.44907):0.12761):0.67128,((((A0A0M2VJ00_9GAMM/1-406:0.55565,A0A285I4P2_9GAMM/1-411:0.35690):0.06596,A0A2E6Z5X1_9GAMM/1-411:0.25622):0.85820,(A0A0M2VA57_9GAMM/1-397:0.80057,J2IA24_9ALTE/1-397:0.65548):0.31953):0.17177,A0A1H4BD87_ALKAM/1-407:0.51891):0.21941):0.35078):0.46592,((K2L1N2_9GAMM/1-421:1.32858,(A0A094ISA1_9GAMM/1-403:0.48598,((A0A094IQ30_9GAMM/1-396:0.64076,A0A2E4ZFW4_9GAMM/1-397:0.67571):0.42743,((A0A1I6H4R0_9GAMM/1-397:0.30548,A0A2G2GXV6_9GAMM/1-397:0.14028):0.27335,A0A1I7MPV4_9GAMM/1-397:0.48275):0.43995):0.26308):0.24689):0.24935,(A0A1Y6G1E9_9GAMM/1-409:0.93937,((((A0A2E4SCL1_9GAMM/1-404:0.21596,A0A241R1X7_9GAMM/1-405:0.10044):0.34578,(Q5QVV5_IDILO/1-404:0.19290,A0A2E8AQ48_9GAMM/1-407:0.10872):0.25262):0.32019,A3WLS3_9GAMM/1-402:1.39871):0.19145,A0A2E9GXX3_9GAMM/1-403:0.73046):0.37461):0.11848):0.18018):0.16595):0.12661,((A0A1G9ET33_9GAMM/1-407:0.64904,(A0A1C9W6V0_9GAMM/1-405:0.43806,A0A0X3TVL4_9GAMM/1-397:0.47350):0.52235):0.20439,(A0A1H4BKW4_9GAMM/1-407:0.18773,A0A1M5HT33_9GAMM/1-400:0.29178):0.40726):0.43337):0.32279):0.58432,(A0A1X7IK52_9BACT/1-403:0.34519,E4TP80_MARTH/1-403:0.35116):1.89888):0.13836):0.14607,(((A0A2E4ZGU8_9FLAO/1-398:1.55564,(((A0A1H1VDM0_9FLAO/1-401:0.87721,H2BRL6_9FLAO/1-400:0.42360):0.22035,(A0A1H5LE56_9FLAO/1-402:0.38448,A0A285X4Y7_9FLAO/1-395:0.71670):0.25463):0.15695,((A0A1L7HZY8_9FLAO/1-401:0.83038,(A0A1L3J238_9FLAO/1-400:0.62997,((A0M394_GRAFK/1-401:0.28495,A0A1H1L0P3_9FLAO/1-401:0.23578):0.06935,A0A1H1QEP8_9FLAO/1-401:0.32220):0.09643):0.21448):0.44416,(((A0A1I5AAN2_9FLAO/1-401:0.31089,A0A1E7QJB4_9FLAO/1-401:0.18533):0.10861,A0A1M5F805_9FLAO/1-402:0.61043):0.36588,(D5BG16_ZUNPS/1-398:0.23134,A0A1Y1T7C5_9FLAO/1-398:0.20921):0.67356):0.07271):0.19838):0.31310):0.23866,(((((A0A2G2E801_9FLAO/1-403:1.28847,((A0A2D8X8J7_9FLAO/1-396:1.10289,A0A167HNJ4_9FLAO/1-395:0.86979):0.22369,(A0A2H0GJD1_9FLAO/1-402:0.82410,(A0A2E2LIZ4_9FLAO/1-405:0.54586,A0A2E2WC28_9FLAO/1-399:0.60028):0.44016):0.10278):0.11841):0.06362,A6ET72_9BACT/1-402:0.86838):0.28413,((A0A238U5W0_9FLAO/1-403:0.66496,((A0A1H4QSQ1_9FLAO/1-403:0.77626,((((A0A1B8TQY5_9FLAO/1-403:0.21878,(A0A1B8U794_9FLAO/1-403:0.21711,(A2U3Q1_9FLAO/1-403:0.23561,A0A0N0UNA1_9FLAO/1-403:0.25860):0.08063):0.03856):0.07464,A0A1H2GLJ5_9FLAO/1-403:0.27018):0.05754,(A0A1Y0MAX9_9FLAO/1-403:0.19712,(A4BZY5_9FLAO/1-403:0.28576,A0A1B2YYX4_9BACT/1-403:0.15798):0.23769):0.09266):0.15979,A0A1Y2P953_9FLAO/1-403:0.30121):0.14051):0.14582,(A0A0R2X209_9FLAO/1-403:0.71486,A0A1H5GD23_9FLAO/1-403:0.39299):0.12125):0.08019):0.17093,((((((A0A1Y0MER2_9FLAO/1-402:0.26494,A0A1M5T8T8_9FLAO/1-402:0.34983):0.45022,(((A0A2E2EQ52_9FLAO/1-402:0.52419,A0A1P8RTS5_9FLAO/1-402:0.52610):0.19815,(A8UPJ6_9FLAO/1-402:0.20353,A0A024FM32_9FLAO/1-402:0.17646):0.08193):0.04746,S7X3U2_9FLAO/1-402:0.46122):0.10198):0.21361,((A0A1H1SNG9_9FLAO/1-403:0.49578,A0A1A7QQK1_9FLAO/1-400:0.46189):0.09817,(A0A1Z7YZ03_9FLAO/1-402:0.62196,(((F0RCU7_CELLC/1-405:0.46744,(A0A0C5WMI6_9FLAO/1-405:0.80082,(A0A0D7W209_9FLAO/1-405:0.47562,A0A0D7WC84_9FLAO/1-406:0.48321):0.25530):0.08650):0.06568,(A0A1B7XIG5_9FLAO/1-404:0.67184,(A0A2G5GBP3_9FLAO/1-410:0.38138,A0A1K2IPN1_9FLAO/1-405:0.40405):0.06464):0.05957):0.05145,A0A1E5TA17_9FLAO/1-405:0.29842):0.20046):0.10135):0.10399):0.10537,(((A0A265UXB7_9FLAO/1-407:1.05109,A0A2H0NU54_9FLAO/1-405:1.34898):0.16397,((((Q26FP0_FLABB/1-405:1.37982,A0A1I6QVU7_9FLAO/1-395:1.20250):0.18201,(((A0A1B2YN34_9BACT/1-407:0.53029,(F4AY61_DOKS4/1-400:0.31329,A0A2E4HGB9_9BACT/1-401:1.16666):0.15607):0.26575,A0A239B440_9FLAO/1-401:0.74140):0.53158,(((A0A2G1VP26_9FLAO/1-407:0.30708,A0A2E3F671_9FLAO/1-407:0.29152):0.33098,A0A1M4VA26_9FLAO/1-401:0.37003):0.06421,A0A2E5GNM3_9FLAO/1-406:0.28659):0.89122):0.10340):0.22345,A0A1I7IHX2_9FLAO/1-409:0.99918):0.16218,(A0A098LN69_9FLAO/1-409:0.43885,A0A1H9GU92_9FLAO/1-409:0.44673):0.46110):0.06705):0.04725,A0A1G6DBW1_9FLAO/1-408:0.78129):0.16714):0.02922,(A0A1V1ZC82_9FLAO/1-402:1.14415,A0A2E2IYJ1_9FLAO/1-404:0.68904):0.29453):0.07290,(((A0A2E7FED2_9FLAO/1-393:3.66895,(((A0A2E5YWK8_9EURY/1-401:0.10640,A0A2A5XLE8_9BACT/1-403:0.34714):0.46252,(A0A2E4RMY2_9BACT/1-398:0.24614,A0A2E5GW39_9BACT/1-404:0.28941):0.39486):0.31162,((A0A2E9TGH3_9BACT/1-398:0.72786,A0A2D7TGU2_9BACT/1-401:0.58614):0.25183,A0A2E0GYT5_9BACT/1-400:0.36195):0.61615):1.32294):0.68541,((A0A1Z8UJX4_9FLAO/1-401:1.31077,A0A2E4Q958_9FLAO/1-401:0.58055):0.30357,(C0BJL1_FLABM/1-402:0.86056,A0A1Z8SAZ8_9FLAO/1-403:0.72931):0.27802):0.66434):0.41078,A0A0R2TIV5_9FLAO/1-402:0.80324):0.05920):0.09088):0.13204):0.15949,(((A0A163BS05_9FLAO/1-401:0.43830,A0A1M6GAD7_9FLAO/1-401:0.61122):0.18959,(A0A1H7WPJ7_9FLAO/1-400:0.22882,A0A023BR47_9FLAO/1-399:0.33663):0.17896):0.50310,(A0A0S2KCI7_9GAMM/1-411:1.19434,(A0A0F9YKX5_9ZZZZ/1-404:0.28466,A0A1E8CIC0_9GAMM/1-404:0.38053):0.49591):0.83405):0.04153):0.13293,((A0A1G7V9T6_9FLAO/1-402:0.28679,N1WTG5_9FLAO/1-402:0.29738):2.16904,A0A1Y0MSJ3_9FLAO/1-397:1.24128):0.35236):0.13417):0.23381,((A0A074L5V0_9BACT/1-406:1.37828,((K1LBN2_9BACT/1-403:1.14289,((S2DHT4_9BACT/1-402:1.05128,A0A1W2H8U7_9BACT/1-402:0.71042):0.21766,(M7Y3G2_9BACT/1-403:1.43796,((A0A1N7LSS3_9BACT/1-398:1.08639,A0A239EMX3_9BACT/1-402:0.42473):0.26736,I3Z8B7_BELBD/1-400:0.36860):0.35386):0.20669):0.08468):0.10783,U5BUK2_9BACT/1-402:0.64828):0.36907):0.23265,((((A0A1M7Z4A7_9BACT/1-411:0.45081,A0A1I5CBY0_9BACT/1-405:0.69150):0.41687,(A0A1G6VQ11_9BACT/1-411:0.63487,A0A1I2WJ00_9BACT/1-411:0.56337):0.32469):0.36532,((A0A258EEX7_9BACT/1-403:0.58710,A0A142ENE7_9BACT/1-404:0.83645):0.52146,((A3HRU9_9BACT/1-403:0.41448,A0A1N6E875_9BACT/1-409:0.52283):0.57226,((A0A1I7DLC0_9BACT/1-404:0.19669,A0A1I1BAJ9_9BACT/1-404:0.32657):0.35786,((A0A1G5VD90_9BACT/1-431:0.22197,A0A1V3RDN9_9BACT/1-401:0.34898):0.22873,A0A1H5Y5K0_9BACT/1-395:0.47466):0.40660):0.20534):0.18219):0.14270):0.98539,L0FZ92_ECHVK/1-401:1.92574):0.21038):0.68212):0.63645):0.11506,(((((I0JIH9_HALH3/1-398:0.14000,A0A1W5ZXA3_9BACI/1-398:0.54542):0.67601,(A0A1I0XMF4_9BACI/1-402:0.91941,A0A0A1MHB7_9BACI/1-396:0.86767):0.21182):0.99128,(A0A1W9P7D4_9BACT/1-396:0.95469,(A0A0F9SI71_9ZZZZ/1-401:0.57312,A0A0S7ZPU8_9SPIR/1-405:0.89557):0.49458):1.86658):0.22068,(((D9QUX5_ACEAZ/1-416:0.98736,((((((A0A1U7EWT8_NATPD/1-401:0.21915,(((L9WXV4_9EURY/1-413:0.32466,M0CCT3_9EURY/1-401:0.13777):0.06078,(((A0A1J4LW97_9EURY/1-401:0.30056,M0BLV9_9EURY/1-401:0.29148):0.05246,L9WIH4_9EURY/1-401:0.16243):0.05678,((L9VXR1_9EURY/1-414:0.18783,A0A1H1IQD1_9EURY/1-403:0.46629):0.08410,(L0AK80_NATGS/1-401:0.35985,((I7CVD4_NATSJ/1-401:0.14755,A0A1I0PTL4_9EURY/1-406:0.22003):0.08779,A0A1I0BLP5_9EURY/1-401:0.17703):0.15493):0.02409):0.03118):0.02031):0.05304,L9XU18_9EURY/1-396:0.26580):0.05079):0.09982,A0A063ZQ96_9EURY/1-401:0.34609):0.08876,L9XK18_9EURY/1-412:0.20795):0.13720,D8J6C4_HALJB/1-401:0.39892):0.52298,(((U3A5S1_9EURY/1-398:0.42943,((A0A1G7QUF9_9EURY/1-397:0.18662,(M0KAC0_9EURY/1-397:0.21904,A0A1H6BF94_9EURY/1-397:0.12917):0.16361):0.33691,(M0MZE6_9EURY/1-397:0.14604,M0NCS4_9EURY/1-397:0.24247):0.31227):0.22267):0.15853,((A0A1D2QB70_9EURY/1-400:0.32276,A0A1N7EB40_9EURY/1-400:0.27916):0.14012,(M0JEM6_9EURY/1-400:0.17189,(M0IMM4_9EURY/1-404:0.28232,E4NUQ5_HALBP/1-404:0.11788):0.05955):0.17905):0.20158):0.10749,(M0LSU2_9EURY/1-397:0.22849,(A0A1I4HDF6_9EURY/1-397:0.28663,A0A1H8R2L0_9EURY/1-397:0.10500):0.12698):0.15210):0.23731):0.71093,(A0A1G9PWT5_9FIRM/1-399:0.88313,B2A1I7_NATTJ/1-401:1.11458):0.23716):0.28845):0.20873,(A0A1M6HE33_9FIRM/1-417:0.39575,((A0A1T5INL2_9CLOT/1-407:0.18632,A0A1M6LJV7_9CLOT/1-407:0.14494):0.18276,E3H7X9_ILYPC/1-409:0.54665):0.08100):0.46744):0.19404,(((((A0A128EXE6_9GAMM/1-411:1.65989,(G5FDH2_9CLOT/1-405:0.35758,((((A0A1C5QMG7_9CLOT/1-407:0.96676,H1HV10_9FIRM/1-407:0.29253):0.21834,R7M1Q5_9FIRM/1-403:0.47343):0.86071,A0A011ARG2_9CLOT/1-418:1.24047):0.22140,(A0A1Y4LSJ9_9FIRM/1-402:0.29692,(C8PSW3_9SPIO/1-401:0.31566,G4D121_9FIRM/1-401:0.34184):0.72687):0.15365):0.26322):0.98280):0.22993,A0A267MK30_9CLOT/1-412:0.91459):0.33344,(J8VG56_9FUSO/1-405:0.60531,A0A1G6DCU0_9FUSO/1-410:0.62435):0.44034):0.15215,(A0A1U7M7H6_TISCR/1-416:0.35835,(A0A134AKT4_9FIRM/1-404:1.32129,A0A1G9HRN3_CLOCO/1-410:0.24204):0.33097):0.43529):0.86313,(A0A165H6K6_9BACL/1-416:0.92719,((A0A1G8KXS7_9BACI/1-413:0.77542,A0A061PB64_9BACL/1-415:0.56382):0.55972,(((((((A0A151A790_STASA/1-407:0.30232,K0UBT4_9STAP/1-407:0.27965):0.10677,((A0A0Q9XRJ1_9STAP/1-407:0.23771,((A0A1S2MJ25_9STAP/1-406:0.20691,A0A0D0STC0_STAGA/1-407:0.22218):0.05781,((A0A1Z3U329_9STAP/1-400:0.78528,A0A068E9B4_STAXY/1-401:0.14052):0.20048,Q49V89_STAS1/1-406:0.09962):0.05057):0.08423):0.06344,A0A1D4Q6A6_STACC/1-406:0.23278):0.06743):0.42701,A0A078M4Y4_9STAP/1-406:0.91887):0.19405,(K9ASJ2_9STAP/1-403:0.82911,(A0A1X0TZY1_STASC/1-407:0.10942,A0A240A371_9STAP/1-406:0.28920):0.38225):0.14853):0.44668,((A0A0A1MAR2_9BACI/1-406:0.31964,((A0A0F7HNN3_9STAP/1-405:0.17679,A0A0M2SR80_9STAP/1-405:0.22779):0.19417,A0A265E8A3_9STAP/1-406:0.22201):0.17891):0.07945,(A0A1M7IF23_9STAP/1-407:0.22175,(A0A1G9GWD8_9STAP/1-406:0.27482,A0A285ULQ3_9STAP/1-407:0.15976):0.17911):0.40287):0.27123):0.56556,((A0A2G5X4R4_9BACL/1-416:0.22828,F9DRW3_9BACL/1-416:0.13421):0.33777,A0A0M9DGM3_9BACI/1-401:0.86616):0.21521):0.19069,(((A0A268J104_9BACL/1-420:0.31060,Q8ESA4_OCEIH/1-417:0.51762):0.22594,A0A1H9U9S5_9BACI/1-418:0.89347):0.57192,((A0A268S6A2_BACCS/1-403:0.40650,W7ZEN9_9BACI/1-412:0.45948):0.39072,((A0A265EBK9_MARHA/1-405:0.91653,A0A0A8JH97_BACSX/1-414:0.35652):0.06900,(A0A1E7DTD5_9BACI/1-402:0.40960,A0A1Q5P5D2_9BACI/1-415:0.29610):0.18764):0.24851):0.12591):0.06878):0.15088):0.16252):0.37570):0.87939):0.20853):0.10390,((((A0A165UB69_9GAMM/1-407:1.20270,((Q7UFP5_RHOBA/1-418:2.05641,(A0Z6M9_9GAMM/1-419:3.95166,(A0A1Z9AKK1_9GAMM/1-397:3.31061,(A0A2A2W9I8_9PLAN/1-408:1.38018,(M5T2T5_9PLAN/1-410:0.95064,(M5U4J5_9PLAN/1-410:0.89451,M5S8N1_9PLAN/1-408:0.40704):0.75500):0.72544):1.22007):0.26264):0.40345):0.36580,(A0A1I0G982_THASX/1-397:1.92617,(((B8KEY6_9GAMM/1-401:0.32466,A4ACN2_9GAMM/1-404:0.34313):1.23490,K4KJY9_SIMAS/1-399:1.80845):0.31287,(((A0A2E7C3G5_9GAMM/1-402:0.26346,A0A2D4TC94_9GAMM/1-402:0.29014):0.45538,A0A2D5FD91_9GAMM/1-406:0.88948):0.31171,A0A095XT16_9GAMM/1-403:1.07167):0.57351):0.17553):0.15510):0.17722):0.29177,(A0A254WUL0_9CYAN/1-403:1.76127,((A0A1Z4S1L9_9NOSO/1-403:1.47776,A0A023X6X0_9ACTN/1-426:0.66663):0.18329,(((U2FRV8_9GAMM/1-408:0.16388,A0A2E9AIY5_9GAMM/1-408:0.22924):0.17101,A0A2E0IW84_9GAMM/1-410:0.50979):0.78952,(((((A0A0U2WXM1_9MICC/1-402:0.31126,A0A2H1JLD8_9MICO/1-423:0.65224):0.25032,A0A270ATE1_MICLU/1-423:0.76204):0.45491,((A0A150H8C0_9MICO/1-417:0.23406,A0A1E9HBV0_9MICO/1-417:0.32299):0.60252,A0A022L157_9MICO/1-432:0.55776):0.28908):0.38649,(A0A1G9L741_9CORY/1-411:0.64209,(((A0A1N7KAD4_9CORY/1-406:0.41220,D7WFB2_9CORY/1-416:0.35282):0.11624,A0A1G9QZ10_9CORY/1-413:0.15097):0.21846,A0A1H1UNR6_9CORY/1-413:0.65593):0.17912):0.51288):1.08747,D3Q483_STANL/1-419:1.10661):0.26794):0.12992):0.10815):0.15336):0.33035,((((F4AJ71_GLAS4/1-403:0.08713,K7A8S9_9ALTE/1-402:0.24038):1.02512,((A0A148KN12_9ALTE/1-399:0.70087,(K6Z697_9ALTE/1-400:0.16768,K6Z6E2_9ALTE/1-400:0.17116):0.70324):0.25047,(U1LN48_9GAMM/1-396:0.41566,A0A1S1N2E5_9GAMM/1-399:0.61757):0.85122):0.32796):0.32996,(A0A219B1V0_9SPHN/1-401:1.66094,(A0A2G2J7P2_9RHOB/1-399:0.31094,A0A2G2GFP0_9RHOB/1-399:0.29420):1.26212):0.32016):0.19576,((((A0A2E1LTA2_9RHOB/1-396:1.42671,C6XL47_HIRBI/1-401:1.06250):0.21063,A0A2E6L7N3_9RHOB/1-398:1.05616):0.28020,((((A0A059DTM4_9RHOB/1-397:0.37852,(A0A0F2QFG9_9RHOB/1-399:0.29502,A0A2E1EYQ8_9RHOB/1-394:0.48291):0.16261):0.34844,(A0A259M447_9RHOB/1-399:0.16511,A0A059FJ93_9RHOB/1-399:0.14799):0.80340):0.30839,((A0A062U2D4_9RHOB/1-403:0.26240,A0A062TVE3_9RHOB/1-398:0.13697):0.84730,((A0A2D7AV65_9RHOB/1-397:0.80627,A0A160TW62_9ZZZZ/1-396:0.32165):0.09517,A0A2D8XRT3_9RHOB/1-396:0.30104):0.42772):0.33053):0.16057,(A0A0F2REK0_9RHOB/1-397:0.27796,(A0A059FVF2_9RHOB/1-396:0.46433,(A0A2D6GSF3_9RHOB/1-405:1.85378,A0A062UAA6_9RHOB/1-402:0.27359):0.30988):0.10939):0.39382):0.37539):0.29008,((((((A0A127MIZ0_9SPHN/1-394:0.14833,A0A2G2D7R9_9SPHN/1-394:0.25271):0.09712,A0A2D3RHH0_9SPHN/1-394:0.22028):0.08221,A0A220W5E3_9SPHN/1-396:0.29233):0.52518,A0A1N6GE66_9SPHN/1-400:1.03460):0.52433,((A0A0N0K1W6_9SPHN/1-400:0.56253,(A0A2D6H0C6_9SPHN/1-409:0.11173,(W9BRK0_9SPHN/1-402:0.18358,A0A1G3JQR3_9SPHN/1-411:0.11910):0.09417):0.21644):1.62660,A0A1L3JF53_9SPHN/1-406:2.15542):0.55860):0.42004,(A0A239PKS6_9PROT/1-399:1.04196,A0A2E1XBM5_9PROT/1-399:0.91665):0.77632):0.14914):0.29616):0.68524):0.20274,(((((A0A2D7LWM0_9GAMM/1-397:0.37086,A0A2D9IZQ6_9GAMM/1-429:0.32849):0.53945,(A0A2D7P1U9_9GAMM/1-434:0.48378,H3NSC3_9GAMM/1-397:0.47710):1.25283):1.05736,A0A2E1NNS7_9GAMM/1-396:1.67778):0.64548,(A0A0S8HAB6_9BACT/1-398:0.65607,A0A0S7ZVH5_9BACT/1-398:0.48569):1.21001):0.23879,(A0A0S7Z9P7_9BACT/1-398:2.10831,A0A0S8I3Z7_9BACT/1-403:1.52303):0.47593):0.25856):0.26053):0.09085):0.15432,(A0A1Y3TTD8_9FIRM/1-397:1.75192,((((((A0A133Z0R8_9ACTN/1-416:0.64772,A0A0A8B514_9ACTN/1-416:0.23066):0.30035,(A0A096LMK3_9ACTN/1-411:0.19692,F7UY27_EEGSY/1-411:0.20183):0.32357):0.16487,C7MLY5_CRYCD/1-410:0.53315):0.71910,A0A1G9HQR0_9CLOT/1-417:1.69329):0.26409,A0A1Q9K318_9FIRM/1-408:1.08588):0.25419,(A0A1C0BMA4_9CLOT/1-405:0.94924,A0A1I3MTV7_9FIRM/1-421:0.83865):0.21811):0.21135):0.83780):0.25378,(A0A1M6M053_9FIRM/1-420:2.35658,(A0A162MQV5_9FIRM/1-405:0.39216,(A0A1M7LY19_9FIRM/1-404:0.39071,B0K9J8_THEP3/1-406:0.32474):0.24382):0.74111):0.36134):0.25864):0.34031):0.41226):0.56933,(((A0A0J6XFP7_9ACTN/1-409:0.67344,((((A0A1Q5LC92_9ACTN/1-409:1.99849,(A0A1T4K847_9ACTN/1-409:0.61047,(A0A1M6S450_9ACTN/1-407:0.49672,(A0A1Q4WY05_9ACTN/1-408:0.37687,A0A1V3C480_9ACTN/1-406:0.51524):0.13468):0.36578):0.24350):0.32755,((((A0A0Q7Q3W2_9ACTN/1-410:0.62908,(A0A0Q6URZ5_9ACTN/1-409:0.13729,A0A0Q9Q591_9ACTN/1-408:0.62104):0.42107):0.18019,((A0A0Q9KPV9_9MICO/1-409:0.45455,A0A1H9UMX5_9MICO/1-409:0.27398):0.14966,(E6S8M6_INTC7/1-409:0.35719,A0A0Q9SUL0_9MICO/1-409:0.31879):0.07016):0.14072):0.17413,((A0A0J6DMD1_9CELL/1-409:0.23067,A0A222XAR8_9CELL/1-409:0.09659):0.26495,((A0A0T2KXV7_9MICO/1-410:0.62289,A0A172X5S8_9MICO/1-409:0.67497):0.05218,((((A0A100WIA6_9MYCO/1-409:0.23257,((A0A0B2YTA1_9MYCO/1-409:0.14924,A0A1Q4TFS1_9MYCO/1-409:0.15100):0.05759,A0A132PUZ5_9MYCO/1-409:0.15251):0.05888):0.06541,(A0A100ZRJ8_9MYCO/1-409:0.33186,((A0A1J0U8J5_9MYCO/1-409:0.30281,A0A0Q9ALL3_9MYCO/1-409:0.23385):0.09591,(A0A1A3CCW5_9MYCO/1-409:0.20893,A0A132SYU1_9MYCO/1-409:0.10147):0.11386):0.06434):0.07224):0.22702,A0A225TGB2_9NOCA/1-409:0.40239):0.12259,A0A2A9EPD5_9MICO/1-409:0.49051):0.08315):0.21899):0.35244):0.19157,A0A1V4ENI4_9ACTN/1-407:0.82474):0.11494):0.10667,(((A0A1Q7C250_9ACTN/1-409:0.60383,(A0A1C6UNH5_9ACTN/1-410:0.52895,A0A1A9B8E6_9ACTN/1-409:0.80238):0.13573):0.15192,(((A0A1C5JVP6_9ACTN/1-408:0.35771,A0A246RJA9_9ACTN/1-408:0.16480):0.07983,(A0A0D0VKH5_9ACTN/1-408:0.19805,((A0A1C3N1Q2_9ACTN/1-408:0.30307,(A0A1C6SX08_9ACTN/1-408:0.29240,A0A2G7D507_9ACTN/1-408:0.30864):0.11496):0.06714,A0A136PK52_9ACTN/1-408:0.42487):0.03306):0.07109):0.11613,(A0A1C5JY88_9ACTN/1-427:0.15759,((A0A1C4ZJ00_9ACTN/1-408:0.15542,(A0A1Q5B697_9ACTN/1-408:0.12435,A0A1C4YXL4_MICVI/1-408:0.18591):0.03320):0.02918,((D9T5Y9_MICAI/1-408:0.19567,A0A2D1I7Y0_9ACTN/1-408:0.16056):0.21978,A0A1C6UHT9_9ACTN/1-408:0.07136):0.08375):0.09164):0.08661):0.95025):0.13666,(A0A229T1L0_9PSEU/1-410:0.74198,(M2YGQ6_9PSEU/1-406:0.44904,(A0A0N0A059_9NOCA/1-407:0.15786,A0A0F0GEC7_NOCAE/1-409:0.18638):0.17816):0.11527):0.12503):0.15267):0.19273,(A0A1K1SPX2_9PSEU/1-408:0.11022,A0A066TY78_9PSEU/1-408:0.24595):1.13042):0.14098):2.07491,E0U8E3_CYAP2/1-405:2.18612):2.12596,(((((((A0A101G3H0_9ACTN/1-419:0.26650,A0A1V1RHF6_9ACTN/1-415:0.51348):0.68393,((((A0A1H8S668_9ACTN/1-443:0.93522,(R7AAR4_9ACTN/1-437:0.45617,(R5G0A5_9ACTN/1-435:0.48623,R6HHR4_9ACTN/1-440:0.25884):0.19464):0.30457):0.04473,((R9KU10_9ACTN/1-456:0.20136,S6C7E4_9ACTN/1-453:0.22951):0.30251,(((A0A1Y4FV75_9ACTN/1-441:0.15687,A0A143WXP0_9ACTN/1-496:0.24619):0.07629,A0A096LME8_9ACTN/1-438:0.18788):0.06264,F7UXE8_EEGSY/1-470:0.30536):0.20831):0.18091):0.19782,(K0Z6T6_9ACTN/1-453:0.30231,J5VRK8_9ACTN/1-453:0.55366):0.37421):0.37046,(((A0A096LLZ9_9ACTN/1-420:0.23643,R7D7B7_9ACTN/1-413:0.24234):0.14855,(A0A1Y4E0K8_9ACTN/1-413:0.26895,(G1WL57_9ACTN/1-413:0.21990,(((A0A1Y4AEJ6_9ACTN/1-413:0.29268,A0A1Y3UG68_9ACTN/1-413:0.11746):0.09619,(A0A1Y3XMM4_9ACTN/1-413:0.19558,A0A1Y3UCH6_9ACTN/1-414:0.22998):0.14487):0.16198,B6GAD1_9ACTN/1-413:0.20728):0.05097):0.03108):0.14432):0.56962,((((U2V037_9ACTN/1-408:0.36640,(A0A1E8VR36_9ACTN/1-416:0.35806,A0A0K1F2C3_9ACTN/1-417:0.21769):0.12899):0.17376,(((U1WUE0_9ACTN/1-437:0.45240,G5F258_9ACTN/1-422:0.54537):0.26914,(A0A1H4L625_9ACTN/1-445:0.30128,A0A133XWL9_9ACTN/1-447:0.52829):0.29318):0.10152,(A0A1K1XT16_9ACTN/1-419:0.50403,(X8HQ67_9ACTN/1-412:0.31113,A0A1G6J6U5_9ACTN/1-415:0.42345):0.11063):0.16678):0.06628):0.16829,((C8W8R6_ATOPD/1-452:0.15238,Z4WVB0_9ACTN/1-460:0.15983):0.15294,(S3AQS9_9ACTN/1-470:0.25930,B9CLZ2_9ACTN/1-442:0.10584):0.19478):0.47220):0.22113,((A0A1F1AY12_9BIFI/1-423:0.76155,A0A1Y4DNQ9_9ACTN/1-416:0.33743):0.17167,((A0A135PAE9_9ACTN/1-439:0.41491,E1L1A4_9ACTN/1-458:0.35320):0.24614,A0A1H9Q2F5_9ACTN/1-422:0.32437):0.12140):0.25468):0.18645):0.61530):0.57873):0.72337,(((A0A1Q7SSY4_9CHLR/1-408:0.53672,D6TPI7_9CHLR/1-443:0.38047):1.15298,((A0A0B6WWL1_9BACT/1-433:0.70656,A0A1Q7YJC3_9BACT/1-437:0.55197):0.34975,((A0A0G1FBH9_9BACT/1-429:1.04146,A0A0G1CGU0_9BACT/1-427:0.91999):0.94445,(((A0A1A8XKV6_9PROT/1-437:0.40560,A0A080M0P4_9PROT/1-436:0.31673):0.56021,A0A0P9DM99_9CHLR/1-416:0.60189):0.55710,(D6TUD5_9CHLR/1-445:0.74679,A0A1Q3SEW0_9CHLR/1-423:0.65507):0.82235):0.23596):0.24527):0.18283):0.12279,((((D1CHL7_THET1/1-432:0.78763,I4ELY8_9CHLR/1-405:1.10290):0.53306,I4EJK8_9CHLR/1-465:1.71560):0.17530,((A0A0D8HIY1_9ACTN/1-428:0.88122,(((A0A1I2NSI0_9ACTN/1-437:0.19734,((((A0A2G7DJ46_9ACTN/1-442:0.14655,A0A066Z2B3_9ACTN/1-468:0.24130):0.20562,A0A2A3HRV5_9ACTN/1-441:0.16418):0.10212,(A0A0N0ML48_9ACTN/1-429:0.18386,A0A176KVM5_9ACTN/1-426:0.11787):0.06677):0.07313,A0A1S2NX19_9ACTN/1-430:0.17623):0.07736):0.17884,A0A1H7M1L4_9ACTN/1-449:0.43990):0.43063,((A0A259SET1_9MICO/1-435:0.88730,(A0A064CPY2_9MYCO/1-441:0.19115,A0A255DAE6_9MYCO/1-444:0.19667):0.21656):0.13952,A0A1Q4DPX3_9PSEU/1-408:0.42492):0.46651):0.26490):0.11936,(A0A0G3V527_9ACTN/1-423:1.22692,(F4CLX5_PSEUX/1-434:0.30093,A0A1S2QGW8_9ACTN/1-436:0.40899):0.40948):0.11824):1.27854):0.20520,(A0A1Q8A8N7_9CHLR/1-419:1.38095,(A0A1V5M1N8_9BACT/1-423:2.10143,(A0A0T5ZIX0_9CHLR/1-453:1.54172,A0A1F8TRG6_9CHLR/1-408:1.59103):0.41481):0.15621):0.26298):0.18087):0.21592):0.20471,((((((A0A0S8KI75_9CHLR/1-414:0.15757,A0A0S8KKN8_9CHLR/1-414:0.37818):0.69502,A0A1V5YG87_9CHLR/1-424:1.00211):0.38116,(((A0A1V5PTN1_9CHLR/1-420:0.60879,A0A1V5VVG4_9CHLR/1-421:0.21520):0.09085,A0A1V5PPR7_9CHLR/1-417:0.35680):0.32625,A0A1Y6K185_9CHLR/1-418:0.99377):0.37699):0.92674,((A0A162MHW9_9FIRM/1-413:0.91659,(E4SA83_CALKI/1-415:0.14705,A4XIU1_CALS8/1-417:0.17037):0.47934):0.46399,(F4A031_MAHA5/1-412:1.16627,(A0A285BFP2_9FIRM/1-410:1.05548,(((((A0A1S8RAB4_CLOBE/1-413:0.15682,(M1LRC6_9CLOT/1-412:0.23406,G7M0D1_9CLOT/1-412:0.11157):0.14481):0.03613,(A0A1S8NJN8_CLOSA/1-413:0.19914,K6U842_9CLOT/1-413:0.16637):0.04500):0.06270,A0A1V4IIG3_9CLOT/1-413:0.33059):0.28249,(E6U6A7_ETHHY/1-418:0.84995,A0A078KL16_9FIRM/1-413:0.54807):0.26303):0.16231,((A0A099SA23_9CLOT/1-410:4.90489,(((U2D8G0_9FIRM/1-414:0.55163,(A0A1S8LEZ8_9CLOT/1-407:0.38776,A0A0L8EZM3_9CLOT/1-407:0.32988):0.23080):0.19084,A0A0E3JQJ7_CLOSL/1-406:0.24872):0.19169,A0A162RMQ3_9CLOT/1-407:0.33710):0.58268):0.16289,(A0A168LE88_9CLOT/1-409:0.34411,((Q3AF37_CARHZ/1-416:0.73299,((A0A0R3JZ37_9CLOT/1-416:0.24810,A0A1T4XTD6_9CLOT/1-416:0.23837):0.07646,(I7KU96_9CLOT/1-414:0.25774,A0A1H5X3B9_9CLOT/1-415:0.14838):0.05640):0.36977):0.15361,(Q97DZ1_CLOAB/1-411:0.20062,A0A099S5M4_9CLOT/1-415:0.30823):0.27528):0.08407):0.21774):0.16181):0.34985):0.25655):0.19096):0.14085):0.17697,((((A0A0K8JJ22_9FIRM/1-417:0.54701,A0A1M6NYX0_9FIRM/1-413:0.63605):0.21129,((A0A259U9H0_9FIRM/1-424:0.14813,A0A259V071_9FIRM/1-425:0.26865):0.37862,(((A0A075K8L3_9FIRM/1-424:0.23847,A0A1I4KH22_9FIRM/1-424:0.12789):0.17695,A0A1H7CBH4_9FIRM/1-421:0.76243):0.25591,(((((A0A0F2JG53_9FIRM/1-418:0.14086,(A0A1G7X6C7_9FIRM/1-420:0.13877,G7WHM6_DESOD/1-420:0.21481):0.06510):0.09441,(A0A101WRB4_9FIRM/1-421:0.07946,A0A0A2TQF1_9FIRM/1-421:0.27647):0.12926):0.07312,A0A1C3FAR8_9FIRM/1-418:0.08733):0.07952,A0A1Q8R2Y8_9FIRM/1-420:0.14850):0.11246,W0EB18_9FIRM/1-416:0.37314):0.30776):0.05420):0.16641):0.73493,(A0A1F4U781_9BACT/1-411:0.83081,(A0A1F4TNS4_9BACT/1-413:0.26989,(A0A0S7Y4A2_9BACT/1-413:0.37097,A0A2H0XVL0_9BACT/1-409:0.56226):0.16075):0.84445):0.26196):0.25737,((((((((((A0A1G1EWH4_9BACT/1-413:0.42003,A0A1G1FJC3_9BACT/1-413:0.35090):0.10502,(A0A1G1FPE5_9BACT/1-411:0.41710,(A0A0S8E6M0_9BACT/1-411:0.37905,(A0A1G1G6S9_9BACT/1-414:0.27833,(A0A1J5FVA3_9BACT/1-414:0.16319,A0A1G3XYC8_9BACT/1-411:0.25263):0.05968):0.09435):0.23835):0.05541):0.32090,A0A1G1HMV8_9BACT/1-415:0.60176):0.77538,(((A0A1V6IAL9_9DELT/1-411:0.40784,((A0A1V6CJM7_9DELT/1-411:0.33845,A0A1V5CQV8_9DELT/1-411:0.40123):0.12799,A0A1V5D278_9DELT/1-411:0.50099):0.12222):1.13909,(A0A0F3GNX1_9BACT/1-435:0.49486,A0A125P0Z4_9BACT/1-407:0.38961):0.71303):0.26791,((A0A1J5DVR6_9DELT/1-420:0.51955,((A0A0T6AFM9_9DELT/1-422:0.22859,A0A1F8YJA2_9DELT/1-426:0.17478):0.16944,A0A1F9CC39_9DELT/1-422:0.32788):0.10171):0.59624,K2BAD6_9ZZZZ/1-408:0.49798):0.21924):0.08273):0.14855,((A0A0S7XP39_9BACT/1-412:1.64369,(((A0A1V4Z3I3_9EURY/1-418:0.31481,Q0W8Z5_METAR/1-423:0.50039):0.28616,(H8I9K3_METCZ/1-422:0.37625,D1YZK4_METPS/1-419:0.25321):0.28676):0.29787,F4C0E4_METSG/1-424:0.92994):0.20589):0.18003,(((((D9PK32_9ZZZZ/1-413:0.88231,A0A2H0LTA7_9BACT/1-412:0.42416):0.20924,(A0A1J5FVA6_9BACT/1-415:0.39162,A0A1J4VKM7_9BACT/1-425:0.30440):0.37492):0.47850,(((A0A1F2Q778_9BACT/1-415:1.26494,A0A1V4X7X6_9DELT/1-418:1.00802):0.26179,((A0A1F2WJ83_9ACTN/1-424:1.73217,A0A1J4UVP7_9ARCH/1-414:1.41455):0.39099,(A0A1V6K704_9BACT/1-419:1.16227,A0A1F9MHI5_9DELT/1-412:0.91427):0.40846):0.23312):0.17557,(A0A1F9VH98_9BACT/1-416:1.03673,(A0A1F9X6N4_9BACT/1-418:0.20866,A0A1F9X2A6_9BACT/1-417:0.21568):0.73339):0.28604):0.13724):0.10280,((((A0A1F4X3C4_9BACT/1-417:0.11960,T0MR88_9BACT/1-417:0.20099):1.01539,((A0A1F4XP79_9BACT/1-414:0.35169,(A0A1V6AVU3_9BACT/1-413:0.64315,A0A1F5ALP4_9BACT/1-411:0.43345):0.28448):0.30353,(A0A0S8IPS2_9BACT/1-416:0.31533,A0A0S8GMS6_9BACT/1-416:0.28164):0.23823):0.23283):0.15516,((I4C6U7_DESTA/1-429:1.34248,((A0A1V4YAP9_9DELT/1-426:0.24948,(A0A1H7WE07_9DELT/1-426:0.11828,A0A1V4XPP2_9DELT/1-426:0.29793):0.16636):0.24051,(((A0A0S8HQA8_9DELT/1-410:0.35450,A0A1F9DYV2_9DELT/1-410:0.32246):0.26020,(A0A1J5HZP3_9DELT/1-418:0.27744,A0A1V4XAF7_9DELT/1-427:0.44609):0.11903):0.09988,((A0A1F9DCH0_9DELT/1-421:0.39571,(A0A0W8FT87_9ZZZZ/1-418:0.30190,A0A1V5DYW6_9DELT/1-418:0.16354):0.25712):0.17832,(A0A1V5E9X3_9DELT/1-427:0.66992,(((A0A1F9CLB8_9DELT/1-418:0.14298,A0A1G3V6X3_9DELT/1-416:0.31830):0.06660,A0A1J5IDE3_9DELT/1-425:0.20304):0.07920,A0A1G3V733_9DELT/1-425:0.32741):0.22689):0.13626):0.05035):0.15950):0.18062):0.21672,((A0A2H0IH39_9DELT/1-419:0.32770,(A0A1F9B3C0_9DELT/1-418:0.28465,((A0A1F9ESE9_9DELT/1-418:0.19514,(A0A1F9BIM0_9DELT/1-420:0.34256,A0A1F9BWC9_9DELT/1-418:0.15532):0.04861):0.04684,(A0A1F9CY90_9DELT/1-421:0.30554,A0A1F9DGX8_9DELT/1-418:0.22998):0.07204):0.04605):0.06094):0.11248,A0A1F9ANH9_9DELT/1-419:0.28104):0.67917):0.11061):0.11486,A0A1J4SUZ2_9BACT/1-408:0.88724):0.14644):0.20336,(((A0A1G1KZB2_9BACT/1-419:0.45495,(A0A1G1P5Y4_9BACT/1-421:0.54776,A0A1G1PY97_9BACT/1-422:0.32244):0.34908):0.16235,A0A1G1N998_9BACT/1-415:0.91225):0.53424,(((((A0A1Q7L4J4_9BACT/1-426:1.24803,(A0A1Q7RE11_9BACT/1-417:0.32536,(A0A1Q7T0Y3_9BACT/1-417:0.19253,A0A1Q6Y255_9BACT/1-409:0.13836):0.21326):0.48096):0.29658,A0A1F2QUA0_9BACT/1-433:1.05795):0.37149,((A0A1F2S086_9BACT/1-411:0.55256,A0A1F2SPT8_9BACT/1-414:0.34798):0.32207,A0A1F2RNR9_9BACT/1-412:0.50037):0.52514):0.24859,((((A0A1H6BZT2_9BACT/1-417:0.79385,Q1IN94_KORVE/1-415:0.65561):0.06197,((((E8V104_TERSS/1-419:0.34250,(I3ZIE8_TERRK/1-414:0.22238,A0A1G7HS32_9BACT/1-414:0.29420):0.16951):0.21085,((A0A1Q3QRS7_9BACT/1-414:0.37830,(A0A239EVJ4_9BACT/1-418:0.25577,E8WXJ5_GRATM/1-417:0.30774):0.17352):0.09291,A0A1I6MJ16_9BACT/1-418:0.45191):0.09438):0.12020,(E6QHN2_9ZZZZ/1-416:0.61379,C1F4D5_ACIC5/1-410:0.84007):0.15711):0.31511,((A0A1Q6Y3H8_9BACT/1-415:0.37418,A0A1Q6XC45_9BACT/1-418:0.28712):0.42839,(A0A1Q7NBS4_9BACT/1-407:0.95193,Q01QS1_SOLUE/1-403:1.50115):0.16125):0.16249):0.15830):0.15249,G8NPI0_GRAMM/1-416:1.68066):0.31464,(A0A2E5FJ22_9BACT/1-409:1.54050,Q01RS1_SOLUE/1-415:0.43255):0.50308):0.11170):0.37489,(A0A2H0P6H5_9DELT/1-417:1.02787,((A0A1F9FQ61_9DELT/1-407:0.56420,A0A2H0PTY9_9DELT/1-421:0.49593):0.32464,A0A2H0PH24_9DELT/1-411:0.85488):0.26099):0.22475):0.14801):0.16663):0.04638):0.11109):0.05878,((((E1JZQ1_DESFR/1-431:0.23294,G7QAC2_9DELT/1-431:0.21963):0.08227,(K6GNQ5_9DELT/1-425:0.26053,A0A0B1TZQ1_9DELT/1-425:0.19409):0.14886):0.58337,(A0A238Y5W8_9DELT/1-431:0.30990,(A0A1J4T172_9DELT/1-428:0.19961,A0A1F9Q6T1_9DELT/1-428:0.35147):0.07590):0.27156):0.14293,(A0A0A8WUZ9_9DELT/1-431:0.37428,((A1AN60_PELPD/1-432:0.23839,A0A1F9PDL9_9DELT/1-432:0.08291):0.34996,(B9M3G6_GEODF/1-432:0.32648,A5G362_GEOUR/1-432:0.18525):0.13637):0.19709):0.14963):0.67008):0.07271,(((A0A1F9PEI5_9DELT/1-421:0.84000,((((A0A1V4VIZ9_9FIRM/1-415:0.16551,A0A1V5BG90_9FIRM/1-414:0.26668):0.08711,A0A1V4VNI3_9FIRM/1-419:0.19180):0.39477,C8VX20_DESAS/1-418:0.39875):0.37769,(A0A1B7LCZ8_9FIRM/1-418:0.54489,A0A101G8R9_9FIRM/1-417:0.73484):0.16339):0.19348):0.10920,(((I4D3X4_DESAJ/1-416:0.30872,A0A0J1I821_9FIRM/1-418:0.36276):0.43462,(((A0A1W1XWY8_9CLOT/1-417:0.41311,R4KAH9_CLOPA/1-417:0.26348):0.25151,((A0A162SQS1_9CLOT/1-417:0.10586,((K6U7Y8_9CLOT/1-417:0.18535,A0A1I1QAW4_9CLOT/1-417:0.13843):0.02891,(G7M6M4_9CLOT/1-417:0.26266,K6TXD8_9CLOT/1-417:0.23668):0.09108):0.05480):0.07797,D8GTL5_CLOLD/1-417:0.12257):0.39874):0.16767,((A0A1L8CRZ4_9THEO/1-416:0.88901,(((((A0A1H4PR76_9BACL/1-417:0.26342,A0A0P9CDJ1_9BACL/1-414:0.68587):0.15178,(A0A1I0QKR1_9FIRM/1-418:0.31387,A0A1M5YBU1_9FIRM/1-417:0.36990):0.50307):0.16782,((A0A1W9MTD8_9DELT/1-415:0.35334,(I4D5N2_DESAJ/1-414:0.30185,F0SUV0_SYNGF/1-413:0.54999):0.11199):0.08442,E4T2M0_PALPW/1-420:0.66088):0.07769):0.07316,((A0A1M4URX8_9BACE/1-407:0.28591,(A0A1F3Q155_9BACT/1-416:0.46393,((A0A1F3D6I2_9BACT/1-409:0.30679,A0A1F3P1V6_9BACT/1-417:0.39872):0.14958,(A0A1F3NRH8_9BACT/1-419:0.21742,(A0A1F3NF34_9BACT/1-414:0.10974,A0A1V6BAY8_9BACT/1-417:0.41567):0.09226):0.20578):0.19293):0.12679):0.07574,A0A170Y6N6_9BACT/1-416:0.57450):0.24256):0.11088,(A0A1F3Y3C3_9PROT/1-407:0.79220,(A0A1F3Y6H4_9PROT/1-407:0.37561,A0A1F3RRQ7_9PROT/1-426:0.36223):0.26032):0.18339):0.09790):0.11216,((A0A1G3QQS6_9SPIR/1-423:0.70985,(A0A1F9X4S3_9BACT/1-414:0.48383,(A0A1G1KM59_9BACT/1-421:0.40810,A0A1F5B1W3_9BACT/1-419:0.69496):0.26637):0.09076):0.16641,(A0A1M4WN87_9THEO/1-413:0.16812,L0ILD2_THETR/1-411:0.26828):0.23690):0.07326):0.06770):0.87011):0.08597,((A0A2E4Y4L0_9PROT/1-420:0.58168,((((A0A1F3SL54_9PROT/1-418:0.98196,A0A1F3VNV6_9PROT/1-415:0.65667):0.15093,A0A2E1RGH0_9PROT/1-416:0.71624):0.11728,((A0A1Y5F6C6_9PROT/1-425:0.26841,A0A2G8HYY1_9PROT/1-425:0.27109):0.32812,(A0A1J5KN66_9PROT/1-425:0.32587,A0A2D5YLT6_9PROT/1-426:0.29447):0.20678):0.24808):0.14783,A0A2H0EJL7_9PROT/1-424:0.72143):0.13169):1.32993,M1E947_9FIRM/1-413:0.77398):0.15015):0.12686):0.14280,(E6Q1I4_9ZZZZ/1-427:1.89094,((A0A1D3L554_9EURY/1-418:0.50850,(F6D5E9_METPW/1-418:0.18699,(F0T7V2_METLA/1-418:0.23946,((A0A1D2W935_9EURY/1-420:0.07389,A0A1V4YP38_9EURY/1-418:0.47433):0.12634,A0A101HAV5_9EURY/1-420:0.40423):0.12822):0.07840):0.29175):0.32006,(A0A2A2HGC1_9EURY/1-403:0.43200,(A0A1D2X4P4_9EURY/1-416:0.21865,A0A1D2WB03_9EURY/1-419:0.11277):0.13356):0.85675):0.58008):0.24202):0.13578):0.12718,(((A0A1F7WQ64_9BACT/1-421:0.12495,A0A1V5UCL9_9BACT/1-421:0.19274):1.52639,A0A0G0MTW9_9BACT/1-433:1.42513):0.99326,((A0A2G9M0Z0_9ARCH/1-418:1.62358,A0A2G9M0W4_9ARCH/1-410:1.55155):0.35007,A0A2H0L1Z0_9BACT/1-410:1.70122):0.19573):0.18656):0.16656,((((A0A0N8GL19_9CHLR/1-420:0.59440,A0A1F8MEQ7_9CHLR/1-415:0.36003):0.17344,(A0A1F8RM32_9CHLR/1-422:0.56449,A0A1F8RM78_9CHLR/1-419:0.26349):0.14880):0.08795,A0A1G3R7Y8_9SPIR/1-416:0.69186):0.70656,(((A0A0T6ANR8_9BACT/1-411:0.27161,A0A1F3CZD6_9BACT/1-410:0.62128):0.78870,(A0A1Q7QXW9_9BACT/1-415:0.64461,A0A1Q7V5L0_9BACT/1-418:0.70516):0.43554):0.54359,((A0A0T6A2J8_9BACT/1-411:0.84684,D5MFK2_9BACT/1-411:0.71403):0.20395,(A0A1F4Q6L9_9BACT/1-412:0.36808,A0A1F4R2J4_9BACT/1-409:0.45307):0.56530):0.37092):0.21787):0.29851):0.13830,((A0A1F7RYX0_9BACT/1-416:0.17019,A0A1F7SGT9_9BACT/1-418:0.59562):0.61454,(A0A1G1FBJ3_9BACT/1-410:0.55361,(A0A1G1FZ83_9BACT/1-407:0.20599,(A0A1G1H9V0_9BACT/1-419:0.38334,A0A1G1GUD6_9BACT/1-416:0.24525):0.09202):0.23047):0.81915):0.49474):0.10421):0.13706):0.19274,(((A0A1F2YA03_9ACTN/1-409:1.17939,((H0E1B1_9ACTN/1-424:1.24369,(A0A145Q5S0_9BACT/1-412:0.70202,D7DP21_METV0/1-444:0.49401):1.87592):0.34490,((A0A1I2KWN2_9ACTN/1-401:0.56099,(((A0A1B9CQR4_9MYCO/1-421:0.14358,(A0A1I2P7Q6_9MYCO/1-421:0.21607,A0A1A0VM28_MYCPR/1-421:0.11595):0.05610):0.40337,(A0A117JUM1_9MYCO/1-409:0.31302,(((I4BFD6_MYCCN/1-410:0.32392,A0A1Q4TPY5_9MYCO/1-409:0.27095):0.06592,(((A0A1E3RVV8_9MYCO/1-409:0.31577,A0A1A3KIV4_MYCGO/1-412:0.32373):0.07753,(V5XEE6_MYCNE/1-422:0.43946,(A0A1G4WR16_9MYCO/1-412:0.38685,A0A172UUN3_9MYCO/1-409:0.23906):0.10101):0.07857):0.06643,(A0A1Y5P9S9_9MYCO/1-412:0.15024,(A0A1U9PAF4_9MYCO/1-412:0.29832,((A0A1J0UHT7_9MYCO/1-412:0.24013,A0A2C9T2P0_9MYCO/1-412:0.12251):0.05312,A0A0G3IVM0_9MYCO/1-412:0.18326):0.03512):0.04845):0.36167):0.05383):0.11366,(G8RRJ1_MYCRN/1-409:0.45199,(A0A1X0GHP6_9MYCO/1-406:0.48333,(A0A101BMQ4_9MYCO/1-402:0.18303,(A0A1X1SR38_9MYCO/1-410:0.21793,A0A1X0HQC9_MYCPF/1-409:0.23525):0.10571):0.16103):0.11903):0.07263):0.07758):0.08403):0.56216,((A0A1G6GF30_9ACTN/1-430:0.43312,(A0A1M3EKT0_9CELL/1-406:0.27445,A0A1M3FCL6_9CELL/1-421:0.27675):0.23814):0.31808,(A0A094QD41_9ZZZZ/1-414:0.61228,A0A249KSZ3_9ACTN/1-411:0.61339):0.60199):0.34612):0.11881):0.13464,((A0A0Q6UXX7_9ACTN/1-406:0.65479,A0A0Q9Q084_9ACTN/1-416:0.41261):0.28358,A3TKL6_9MICO/1-420:0.53964):0.24727):0.31717):1.04487):0.48675,(A0A1V5IS93_9ACTN/1-422:1.32225,A0A1V5IS58_9ACTN/1-423:0.64204):0.97530):0.28694,((((A0A1F6H0Y1_9BACT/1-417:0.87643,A0A1F6JJ70_9BACT/1-419:0.86427):0.56802,(((A0A1F6NYM1_9BACT/1-422:0.66906,A0A0G1QDJ8_9BACT/1-413:0.54521):0.39911,(A0A1F7VL02_9BACT/1-417:1.21470,A0A1F7VEL4_9BACT/1-418:0.61975):0.86332):0.48003,(A0A1F9JBS2_9DELT/1-429:0.53013,((A0A1F9HRV3_9DELT/1-418:0.49357,((A0A1F4T9H1_9BACT/1-418:0.66540,A0A1F4T411_9BACT/1-409:0.45587):0.15904,A0A1F4Q019_9BACT/1-404:0.42233):0.23578):0.25565,A0A1F4S4C2_9BACT/1-415:0.69468):0.10193):1.04600):0.90464):0.22574,((((A0A1F5ZVS5_9BACT/1-413:1.16228,A0A1F7IAL5_9BACT/1-414:1.08685):0.97334,(((A0A1F7GHZ5_9BACT/1-415:0.87859,A0A1F7J0R7_9BACT/1-413:0.86149):0.14185,((A0A1F7GZR6_9BACT/1-416:0.83291,A0A1F7GA97_9BACT/1-415:0.79525):0.11817,(A0A1F7IAV9_9BACT/1-414:0.46990,A0A1F7IQK3_9BACT/1-415:0.42015):0.26390):0.22923):0.18117,(A0A2H0C2A7_9BACT/1-417:0.80968,(((A0A0G0JHS0_9BACT/1-412:0.07127,A0A1F7JQJ0_9BACT/1-411:0.24703):0.67355,A0A2H0WSP9_9BACT/1-426:0.56698):0.07895,(((((A0A0G0E8E5_9BACT/1-419:0.81237,(A0A1F6B2B9_9BACT/1-417:1.16230,A0A0G0ZEY3_9BACT/1-424:1.20127):0.21555):0.17427,A0A1F6B0T2_9BACT/1-418:0.76131):0.11941,(A0A0S7BKL5_9CHLR/1-429:0.94200,(A0A1F8KDI8_9CHLR/1-428:0.73636,(A0A1J5A5B6_9CHLR/1-427:0.55093,A0A1J4ZHA0_9CHLR/1-428:0.64860):0.23953):0.20799):0.23802):0.13507,A0A1F6HNR1_9BACT/1-422:0.81475):0.15189,(A0A1F7L0N8_9BACT/1-427:0.89284,A0A0G0C7I6_9BACT/1-423:0.97452):0.19956):0.64587):0.11450):0.06634):0.27666):0.44268,((A0A1F6BFX9_9BACT/1-413:1.19110,A0A2H0KK29_9BACT/1-412:1.44317):0.39514,((A0A0G0JET8_9BACT/1-421:0.65119,A0A2H0BY08_9BACT/1-420:0.61898):0.41119,A0A1F7J5L3_9BACT/1-417:0.98409):1.04403):0.65390):0.10357,A0A1F7JC41_9BACT/1-417:1.31771):1.41581):0.19415,(((A0A1F6NWL5_9BACT/1-425:1.04133,A0A0G1P3L9_9BACT/1-425:0.99607):1.54261,(A0A0G1JVC5_9BACT/1-407:0.97069,((A0A1F6PBW0_9BACT/1-414:0.51023,(A0A1F6NKS6_9BACT/1-420:0.64323,((A0A0G0Q4W0_9BACT/1-411:0.64982,(((A0A1F6MS07_9BACT/1-415:0.42132,A0A0G0GLW7_9BACT/1-416:0.31255):0.14723,A0A0G1CE06_9BACT/1-402:0.69016):0.10903,A0A0F9ZI59_9BACT/1-421:0.46766):0.05002):0.12995,A0A0G0ARD1_9BACT/1-415:0.47117):0.14658):0.19238):0.40353,A0A0G0WMD1_9BACT/1-404:0.92246):0.14490):0.27893):0.16345,(A0A1J5IMA6_9BACT/1-413:0.85756,A0A0G0BJU4_9BACT/1-415:0.59511):0.93788):0.31144):0.27259):0.21517):0.10377):0.20797,S0EYK6_CHTCT/1-427:2.01881):0.37147,(((((A0A0D8FX61_9ACTN/1-528:0.73107,C7M349_ACIFD/1-527:0.43385):0.79998,((((A0A1Q7QD56_9ACTN/1-549:0.22704,((A0A1Q7DKK1_9ACTN/1-548:0.10150,(A0A1Q7CX36_9ACTN/1-548:0.24040,(A0A1Q7C2S6_9ACTN/1-547:0.27429,A0A1Q7F555_9CHLR/1-547:0.26488):0.20838):0.16328):0.15282,(A0A1Q7EID4_9ACTN/1-549:0.25523,A0A1Q7D1S0_9ACTN/1-548:0.76043):0.07734):0.08453):0.54534,((A0A1X1UHL3_9MYCO/1-529:0.00000,A0A0U1DMW8_9MYCO/1-493:0.07121):1.02657,((A0A022MF14_9ACTN/1-530:0.55323,(B5GLS9_STRC2/1-527:0.51141,((V6KZC2_STRRC/1-555:0.25344,A0A1S2NZ79_9ACTN/1-521:0.14027):0.16836,X0MPM1_STRA9/1-567:0.25164):0.16667):0.09761):0.25383,(((((((A0A1X0AV73_9MYCO/1-544:0.00542,(A0A1Y0CFY7_9MYCO/1-534:0.22493,A0A100VTR6_9MYCO/1-544:0.01888):0.04069):0.29208,((((A0A1X2FM50_MYCXE/1-555:0.01561,I0RJP9_MYCXE/1-555:0.02558):0.13757,((A0A1X0GBV8_9MYCO/1-551:0.19995,A0A1X0B3G3_9MYCO/1-555:0.12360):0.03785,((I2AJ36_9MYCO/1-555:0.02337,S4ZHL8_9MYCO/1-544:0.02009):0.27529,A0A1X1YU62_9MYCO/1-552:0.14967):0.13206):0.00980):0.14100,((A0A1X1Y141_9MYCO/1-551:0.07042,A0A1X1RU13_MYCCE/1-553:0.24136):0.16216,A0A2G8BDR3_9MYCO/1-555:0.15979):0.09797):0.14271,A0A1X1YYN0_9MYCO/1-556:0.42489):0.13538):0.05337,((A0A255DBQ5_9MYCO/1-542:0.22151,A0A1A3GKK2_9MYCO/1-531:0.28773):0.23343,(((A0A1A2ZPL6_9MYCO/1-545:0.04759,(A0A1A3QQ20_9MYCO/1-548:0.00608,(((A0A0U1DMX5_9MYCO/1-543:0.06853,A0A1A2PUW5_9MYCO/1-543:0.02465):0.03638,A0A1X0IAL8_9MYCO/1-543:0.04739):0.02715,((A0A1B7UA13_9MYCO/1-559:0.04073,((A0A1X2KNF4_9MYCO/1-561:0.01270,(((J5EE14_9MYCO/1-560:0.02053,A0A051TUW9_9MYCO/1-560:0.00829):0.02043,A0A1A0V463_9MYCO/1-561:0.03804):0.00900,A0A1A3SI37_9MYCO/1-544:0.04986):0.02300):0.03323,((((((A0A1X0FE62_9MYCO/1-561:0.16116,(A0A1A2RLY2_9MYCO/1-561:0.04414,A0A1X2BKM7_9MYCO/1-551:0.14058):0.11583):0.13418,A0A1A2BEE4_9MYCO/1-561:0.03166):0.00232,A0A1A3S9K1_9MYCO/1-561:0.04857):0.02994,(((((A0A1X2A7W4_9MYCO/1-532:0.17700,A0A1X2A696_9MYCO/1-547:0.06276):0.02877,(A0A1A3CYI1_9MYCO/1-545:0.04060,A0A1A0LA62_9MYCO/1-546:0.04266):0.04090):0.11723,(A0A1A2FQ87_9MYCO/1-544:0.09697,(A0A0U0W260_9MYCO/1-545:0.14688,A0A1A2ZWM6_9MYCO/1-538:0.09710):0.06841):0.10222):0.06412,(A0A1R0VIT9_9MYCO/1-559:0.04570,(A0A1X0DLP7_9MYCO/1-556:0.07460,(A0A1X2BC36_9MYCO/1-558:0.13918,(J9WC63_MYCIP/1-558:0.02023,(I2AJ49_9MYCO/1-558:0.20872,((D5P291_9MYCO/1-531:0.21445,I2AET5_9MYCO/1-532:0.02070):0.02891,A0A2D1MJP8_MYCAV/1-556:0.09888):0.08828):0.10861):0.16566):0.02732):0.02956):0.11717):0.09129,A0A1R0UH44_9MYCO/1-559:0.03940):0.03810):0.03077,((A0A0F5NH40_9MYCO/1-550:0.08455,(A0A1A1ZHR4_9MYCO/1-548:0.31023,H8IWL5_MYCIA/1-526:0.14755):0.06325):0.12074,((A0A1A2YN16_9MYCO/1-543:0.02558,(A0A1A2DCE7_9MYCO/1-543:0.03621,A0A1A0U5M6_9MYCO/1-543:0.02764):0.00792):0.03072,(A0A1A2VI05_MYCSC/1-544:0.04957,(D5P7M8_9MYCO/1-561:0.02536,A0A1B9D8K0_MYCMA/1-550:0.03426):0.07376):0.01959):0.03478):0.00785):0.02840,A0A1A2JWE2_9MYCO/1-556:0.09820):0.00525):0.19520):0.02104,((A0A2A3L3U9_MYCAV/1-551:0.01474,A0A0E2W8B9_MYCAV/1-551:0.00967):0.02382,A0A250BQI4_MYCLP/1-551:0.03432):0.06870):0.05255):0.12128):0.16404):0.09829,A0A1Z4EK96_9MYCO/1-563:0.04851):0.13977,(A0A1X0IIY6_MYCRH/1-531:0.20978,A0A064CAG9_9MYCO/1-532:0.02954):0.18007):0.11323):0.05636):0.09007,((A0A179V4K8_9MYCO/1-571:0.05674,((A0A1U4HS93_9MYCO/1-572:0.00000,(A0A1N0SEJ6_9MYCO/1-576:0.02985,A0A1M9QQJ4_9MYCO/1-576:0.01517):0.20986):0.04193,(A0A1T8KC33_9MYCO/1-572:0.03716,((A0A0R3IPL0_9MYCO/1-572:0.01930,(A0A145TD21_9MYCO/1-573:0.01491,(A0A1Z4EYB5_9MYCO/1-573:0.03002,A0A0E3XN62_MYCCH/1-573:0.01018):0.01047):0.01448):0.01000,A0A1S1LWK5_MYCCH/1-573:0.02629):0.00907):0.04674):0.01191):0.45019,(E5XNJ0_9ACTN/1-545:0.22733,D6ZFP9_SEGRD/1-544:0.22037):0.47878):0.14594):0.05999,A0A1A0J5J2_9NOCA/1-530:0.38637):0.11632,A0A1C4GHT2_9NOCA/1-559:0.38875):0.13893,A0LSF9_ACIC1/1-549:0.67587):0.14307):0.14444):0.20210):0.14169,(((A0A257PXS9_9PROT/1-544:0.58464,((((((((A0A1M3EPN7_9CELL/1-548:0.17986,A0A1J5R9V5_9ZZZZ/1-547:0.32293):0.15454,(A0A0F0LWG6_9MICO/1-542:0.09665,A0A1M3M089_9MICO/1-546:0.13806):0.07437):0.14988,(A0A1Q3LLM8_9MICO/1-545:0.20541,A0A1C7C0M8_9MICO/1-562:0.46433):0.35699):0.06347,(((A0A0B2ARG2_9MICC/1-554:0.28918,A0A127A290_9MICC/1-561:0.19901):0.26512,(A0A1S9M7H5_9MICC/1-541:0.24593,A0A1E4CZE7_9RHIZ/1-547:0.38560):0.13765):0.05838,(A0A0D1MDL9_9SPHN/1-545:0.54526,A0A0K8QFY7_9MICC/1-559:0.34745):0.06806):0.10963):0.12365,((((A0A1B2H5K4_STRNR/1-552:0.24868,(M3B855_STRMB/1-554:0.19418,(A0A0L8QJU9_9ACTN/1-527:0.79545,A0A0K9XCM7_9ACTN/1-549:0.13378):0.16649):0.06050):0.13171,(((A0A1G7ZR48_9ACTN/1-536:0.77781,C7QCV1_CATAD/1-557:0.77072):0.11582,D9V0B9_9ACTN/1-542:0.48398):0.07797,((((F8JMQ1_STREN/1-548:0.00000,F8JVX8_STREN/1-551:0.03179):0.24353,((A0A1S2PLF7_9ACTN/1-552:0.51005,A0A176KUM2_9ACTN/1-546:0.14155):0.06986,A0A1S2P008_9ACTN/1-547:0.15256):0.09082):0.04184,((((A0A059WCG4_STRA9/1-551:0.03864,A0A1B2GLD3_STRNR/1-557:0.05363):0.02090,A0A0X3WEU0_9ACTN/1-554:0.13157):0.15579,A0A1Q5F6N6_9ACTN/1-548:0.25326):0.08307,((((A0A0F2TIT4_9ACTN/1-551:0.03218,(A0A285QVH8_9ACTN/1-548:0.12127,(A0A1Q4W0G2_9ACTN/1-548:0.06146,A0A1L9DYH1_STRVF/1-550:0.12956):0.22178):0.04562):0.55362,A0A0F0HJN9_9PSEU/1-549:0.10440):0.03182,A0A1H7PTS3_9ACTN/1-543:0.22263):0.07065,(V6KWS6_STRRC/1-547:0.03999,((A0A1S2NZ64_9ACTN/1-545:0.07384,A0A1R0LI01_9ACTN/1-543:0.08578):0.01178,(A0A176L4C6_9ACTN/1-547:0.05795,A0A1D7Y5S9_9ACTN/1-545:0.08716):0.01872):0.18950):0.07644):0.14181):0.12205):0.04138,(A0A0M8SPB3_9ACTN/1-547:0.19343,(X0N283_STRA9/1-547:0.04518,A0A1M7MQU2_9ACTN/1-547:0.04849):0.25949):0.14098):0.06951):0.17952):0.10735,A0A0D8HMR3_9ACTN/1-546:0.60190):0.08626,A0A1M3EGD9_9CELL/1-551:0.61172):0.08894):0.19429,(A0A0H5QQJ0_9ZZZZ/1-547:0.57878,(A0A175XZQ5_9SPHN/1-551:0.10915,(A0A2A4HVP9_9SPHN/1-551:0.15301,A0A097EDF4_9SPHN/1-545:0.19473):0.03247):0.37926):0.14937):0.04524,(((((A5EC75_BRASB/1-544:0.40210,((A0A2D2CYR9_METTR/1-545:0.07349,A0A177PJI7_9RHIZ/1-545:0.04149):0.33109,A0A1W6MZL6_9RHIZ/1-552:0.23621):0.22765):0.14288,A0A1H4MFS4_9RHIZ/1-549:0.43772):0.08783,((A0A0A1H6I9_9BURK/1-565:0.34868,A0A228HHB5_9BURK/1-548:0.57903):0.10466,(S9S7D1_PHAFV/1-557:0.06125,(A0A1H6GQP8_PHAFV/1-549:0.01735,H8FSU3_PHAMO/1-557:0.06790):0.12421):0.33457):0.10876):0.04033,((A0A1I7LSK8_9RHIZ/1-557:0.44657,(A0A075K3H5_9GAMM/1-547:0.62378,((A0A1M5XYW5_9BRAD/1-563:0.18796,((A0A1N6K6Q5_9BRAD/1-555:0.01726,A0A1M5PSW2_9BRAD/1-563:0.03318):0.12961,((A0A1M7CL75_9BRAD/1-557:0.07689,A0A1M7U541_9BRAD/1-554:0.07087):0.09773,A0A1M6T3T6_9BRAD/1-556:0.21024):0.07736):0.08230):0.42426,E6QRY3_9ZZZZ/1-545:0.73987):0.15441):0.07137):0.08278,(((A0A1M3QDU4_9RHIZ/1-551:0.07282,A0A1V3G078_9RHIZ/1-547:0.05834):0.46184,A0A1J5RGY3_9ZZZZ/1-545:0.42606):0.11245,((A0A1Q4ABB0_9RHIZ/1-542:0.02087,A0A1G9ID84_9GAMM/1-542:0.01025):0.39214,A0A1T4SRS2_9PROT/1-543:0.48881):0.20906):0.06316):0.04306):0.06840,(((((A0A254NEX5_9BURK/1-557:0.25878,A0A254N6Z9_9BURK/1-552:0.02621):0.53129,(((A0A0N9VTT9_PSEFL/1-546:0.04619,A0A1J0ELN2_9PSED/1-546:0.05452):0.20537,A0A0C2F2S8_9PSED/1-534:0.19771):0.19621,A0A0F3KR85_9NEIS/1-530:0.27940):0.18080):0.10833,(((A0A0M7CNB6_9BURK/1-541:0.21576,F7SXL3_9BURK/1-541:0.18347):0.27903,A0A1E3LG66_9BURK/1-543:0.27416):0.15616,((A0A1S1X0V8_9NEIS/1-523:0.20586,A0A1S1XBB9_9NEIS/1-519:0.20652):0.09918,A0A1D9LFC2_9NEIS/1-518:0.11089):0.23860):0.27271):0.05541,E6PED0_9ZZZZ/1-539:0.79528):0.11674,((A0A1U9UUS8_9BURK/1-548:0.33242,(((((G2ZXD1_9RALS/1-541:0.05917,A0A223GSV4_9RALS/1-543:0.16751):0.01274,F6G7Z4_RALS8/1-540:0.01672):0.13044,A0A223H6U6_9RALS/1-540:0.19229):0.01525,((A0A0S4WUH9_RALSL/1-542:0.04873,A0A0S4TTY4_RALSL/1-545:0.04693):0.15548,D8P6Z4_RALSL/1-542:0.00000):0.15429):0.10916,(A0A0B1Y614_9RALS/1-535:0.11807,(B2UDB3_RALPJ/1-535:0.20000,(A0A2A4A993_RALPI/1-536:0.01900,(S9RRG1_9RALS/1-532:0.03876,((B2UDP5_RALPJ/1-536:0.00000,R0DQD8_RALPI/1-537:0.20333):0.03293,A0A0F0E3T1_9BURK/1-536:0.04957):0.02929):0.01387):0.12073):0.03367):0.10905):0.08357):0.24457,(((B3QC25_RHOPT/1-553:0.00853,Q6N4P6_RHOPA/1-553:0.01656):0.20730,A0A0N1LTJ3_9BRAD/1-553:0.16985):0.27751,(((K8NUH5_AFIFE/1-550:0.21379,A0A257KIM6_9BRAD/1-554:0.15585):0.18218,(A0A1Q5S8B0_9BRAD/1-561:0.12222,((A0A109JX91_9BRAD/1-547:0.08809,A0A0D7PBU9_9BRAD/1-547:0.13236):0.18013,(U1GTA4_9BRAD/1-561:0.03331,(((A0A2A6NUP2_9BRAD/1-555:0.09374,(A0A1H5AJ44_9BRAD/1-561:0.04321,A0A0D1NQ17_BRAEL/1-552:0.08618):0.10075):0.15431,(A0A1E3ECK6_BRAEL/1-551:0.01797,A0A1S2SJE9_BRAEL/1-551:0.03004):0.07024):0.14220,A0A0R3BPT8_9BRAD/1-547:0.01645):0.10132):0.02265):0.07776):0.25887):0.09494,A5EBX7_BRASB/1-549:0.29240):0.12225):0.14494):0.11710):0.04950):0.07081):0.04987,((A0A0Q6AED5_9BRAD/1-588:0.61277,(A0A0P0KNG0_9BURK/1-550:0.22808,((F2LPM2_BURGS/1-550:0.02655,(A0A2A7SBQ7_BURGA/1-550:0.02621,A0A104K0S6_BURGA/1-550:0.02326):0.01769):0.00762,A0A0M2QPI8_BURGA/1-550:0.01138):0.11824):0.33714):0.25384,(A0A0G3ESA0_9BURK/1-553:0.19085,(((((A0A226WYA1_9BURK/1-548:0.11927,A0A0J1CV70_9BURK/1-543:0.09084):0.05436,(A0A0N0IET0_9BURK/1-551:0.11349,((((A0A1N6LTN0_9BURK/1-548:0.02703,((((A0A1I9YNT9_9BURK/1-548:0.05619,A0A1Q8IZ83_9BURK/1-542:0.10157):0.03585,(((D5WEC0_BURSC/1-548:0.03352,A0A1H1JNH8_9BURK/1-548:0.02180):0.05811,(((((A0A0U3TYD1_BURCE/1-548:0.01783,(A0A0J6PUA3_9BURK/1-548:0.02415,A0A1H9Z2H7_9BURK/1-548:0.03492):0.02059):0.03343,(A0A125BQS7_9BURK/1-548:0.04144,(A0A1X1PLJ8_9BURK/1-548:0.05026,((((A4JPU2_BURVG/1-548:0.01315,A0A103HNT4_BURVI/1-548:0.01265):0.03388,(((A0A1W0YMN4_9BURK/1-548:0.01694,J4RSR3_9BURK/1-548:0.01393):0.04342,((A0A095EJU7_BURCE/1-548:0.03267,B1K8K2_BURCC/1-548:0.04313):0.03330,A0A1B4I562_9BURK/1-548:0.06660):0.01597):0.11798,((A0A2A4C5F6_9BURK/1-548:0.06287,(((A0A063BFC5_9BURK/1-548:0.11202,(((((A0A1H6P8Y9_9BURK/1-547:0.00917,(A0A1G8CBW6_9BURK/1-547:0.04449,(B2JRG4_PARP8/1-547:0.04626,A0A142Z183_9BURK/1-547:0.02847):0.01873):0.02536):0.22403,A0A1N7SHZ9_9BURK/1-543:0.09038):0.17751,((A0A248VCN8_9BURK/1-548:0.09583,(B2TDU5_PARPJ/1-529:0.09678,A0A221AB39_9BURK/1-536:0.07591):0.03258):0.05146,(A0A158KD70_9BURK/1-551:0.18323,((A0A2A4F0B2_9PSED/1-554:0.14623,A0A1I3SP58_9BURK/1-554:0.15284):0.19808,A0A1G8LUD4_9BURK/1-554:0.10283):0.12137):0.06504):0.03032):0.03221,(A0A0A6QIS5_9BURK/1-552:0.31099,(A0A1V6KQX3_9BURK/1-552:0.15055,A0A1N7STD9_9BURK/1-558:0.09849):0.01476):0.04189):0.02124,(A0A1B4AMZ4_9BURK/1-553:0.09605,(A0A118DSR2_9BURK/1-549:0.25489,(A0A238H7D1_9BURK/1-549:0.04542,A0A1B4QPF3_9BURK/1-549:0.02616):0.01305):0.09765):0.08174):0.05704):0.03628,(A0A158EKC9_9BURK/1-550:0.10166,(((K8REY5_9BURK/1-555:0.09006,A0A0C2C219_9BURK/1-551:0.10755):0.01546,A0A158BWD6_9BURK/1-540:0.06530):0.16380,(A0A158CP30_9BURK/1-550:0.07596,A0A158C7M5_9BURK/1-548:0.09538):0.04138):0.02190):0.04455):0.10444,(A0A087NXQ2_BURPY/1-548:0.04180,A0A1D7ZL50_9BURK/1-548:0.02892):0.02497):0.01088):0.11503,((A0A0E4FGJ9_BURCE/1-548:0.03488,A2WFU7_9BURK/1-548:0.00000):0.10858,(A0A132EII1_9BURK/1-548:0.00709,A0A088UDK1_9BURK/1-548:0.05539):0.16607):0.07502):0.06393):0.11692):0.00000,(A0A132CYY2_9BURK/1-548:0.04443,A0A1B4MK30_9BURK/1-548:0.00949):0.03222):0.00000,A0A0D8DTW5_9BURK/1-548:0.05937):0.02960):0.02375):0.20361):0.01683,((A0A228GHD8_9BURK/1-548:0.03761,(A0A084DIA6_9BURK/1-548:0.03282,(B5WC03_9BURK/1-559:0.31431,A0A0J5X884_BURCE/1-548:0.00000):0.02656):0.02450):0.21708,A0A1E3FW26_9BURK/1-548:0.03114):0.05707):0.04207,(A0A118HZD9_9BURK/1-548:0.24652,(A0A108A3G3_9BURK/1-548:0.35198,(A0A118NLA5_9BURK/1-548:0.01418,A0A108CYM8_9BURK/1-548:0.03215):0.04510):0.02524):0.02752):0.19306,A0A1X7LJL6_9BURK/1-544:0.05009):0.03428):0.16632,A0A149PTB2_9BURK/1-548:0.02360):0.01098):0.00611,B5WLY6_9BURK/1-548:0.02855):0.12046,A0A1N6IUC4_9BURK/1-548:0.07286):0.03028):0.00500,A0A1A9NAY1_9BURK/1-548:0.08817):0.01572,A0A1N6LN56_9BURK/1-548:0.02922):0.01415,(A0A167WA53_9BURK/1-548:0.04384,A0A1H4GM28_9BURK/1-548:0.06388):0.03189):0.03106):0.01974):0.01897,((((A0A132C7M9_9BURK/1-552:0.02911,((A0A0E1WAS1_BURPE/1-585:0.02966,A8E8K6_BURPE/1-564:0.00492):0.02008,A0A0F6G9F2_BURPE/1-558:0.00000):0.09588):0.05518,((A0A096YH19_BURTA/1-552:0.00000,A0A1B4JZH7_BURTH/1-545:0.03027):0.22484,A0A1B4SCA7_9BURK/1-549:0.02011):0.06160):0.11895,((((E8YV04_9BURK/1-561:0.09142,K0DUV3_9BURK/1-540:0.11937):0.17279,(A0A248VXI6_9BURK/1-553:0.08339,(A0A1P9YF57_9BURK/1-553:0.04203,A0A161IMS6_9BURK/1-553:0.02975):0.01087):0.07114):0.11636,B5WC01_9BURK/1-553:0.04609):0.24629,(A0A2C9BBY4_9BURK/1-552:0.01386,(A0A0J1G0F1_9BURK/1-539:0.07462,A0A158G682_9BURK/1-552:0.02037):0.00970):0.07416):0.03860):0.04474,(A0A069PNE2_9BURK/1-548:0.15793,((A0A0D5V368_9BURK/1-552:0.05568,A0A157ZY62_9BURK/1-552:0.09009):0.03278,(A0A038H6V3_9BURK/1-545:0.20632,A0A1H4XYP1_9BURK/1-552:0.11674):0.03429):0.00930):0.01068):0.17818):0.07936,(A0A1N7SEN1_9BURK/1-534:0.04825,A0A1N7RKQ5_9BURK/1-531:0.10431):0.05421):0.12208,A0A1X7FL60_PARCY/1-551:0.30921):0.08258):0.24789):0.18913):0.13617):0.56002,(A0A1M4UKP7_9ACTN/1-564:0.88373,((((((A0A1X1RP31_MYCCE/1-582:0.11234,A0A1A2Z5T4_9MYCO/1-564:0.29749):0.13092,(A0A1S1N4P6_9MYCO/1-558:0.37215,((A0A0Q2LZR2_MYCGO/1-582:0.26482,(((((A0A1B7U2W3_9MYCO/1-582:0.07450,((A0A1X2B723_9MYCO/1-560:0.29154,(I2AL09_9MYCO/1-572:0.00143,A0A220YK11_9MYCO/1-571:0.04234):0.01596):0.14451,A0A1A2QZM0_MYCIT/1-570:0.14536):0.16590):0.08623,(((A0A1A0KFH8_9MYCO/1-549:0.17319,A0A0E4GVE6_9MYCO/1-547:0.14852):0.21015,A0A024JRZ4_9MYCO/1-545:0.13715):0.04133,A0A1X1U5W9_9MYCO/1-547:0.10833):0.15063):0.03928,(((A0A1X1XJ50_9MYCO/1-560:0.17536,(A0A1W9ZTK5_9MYCO/1-551:0.03652,A0A1X2DQQ1_MYCSZ/1-551:0.01386):0.06270):0.19156,A0A1X2BUG9_9MYCO/1-557:0.09091):0.10604,(A0A1A3QPK4_MYCSZ/1-549:0.28940,A0A1A3IS37_9MYCO/1-546:0.17080):0.09621):0.04334):0.09847,(((A0A1A1WI01_9MYCO/1-562:0.29109,(((A0A0F5N473_9MYCO/1-567:0.14016,A0A1X0KIT3_MYCSC/1-565:0.15015):0.13037,(((A0A1A2WWD0_9MYCO/1-557:0.03789,A0A1A2PYT9_9MYCO/1-554:0.03668):0.01412,A0A0U1D6Y8_9MYCO/1-552:0.08201):0.03364,A0A1A2UXF4_9MYCO/1-556:0.11895):0.07337):0.04318,A0A1A0UC44_9MYCO/1-557:0.14806):0.03849):0.08486,(A0A1X2CEP2_9MYCO/1-544:0.25291,A0A1X1RB24_9MYCO/1-559:0.23374):0.08422):0.01358,((A0A1S2WEH0_MYCMA/1-573:0.12624,(A0A1X0DSL8_9MYCO/1-551:0.14834,(A0A1A3M2V3_9MYCO/1-434:0.04907,(A0A1W9ZMN8_9MYCO/1-555:0.09824,(A0A250BMM2_MYCLP/1-579:0.16736,(((A0A1A2YSX7_9MYCO/1-594:0.14072,J7SLI3_9MYCO/1-592:0.18775):0.08087,A0A1X0FY40_9MYCO/1-599:0.05496):0.01481,A0A1A2B3G6_9MYCO/1-585:0.22338):0.02728):0.04522):0.01122):0.08679):0.02791):0.12944,(((A0A1X1W4M6_9MYCO/1-559:0.28466,(A0A1A3R445_9MYCO/1-562:0.03209,(A0A1X2E4Y2_9MYCO/1-562:0.00000,(A0A1A2WFU5_9MYCO/1-561:0.23978,A0A1A3AUE6_9MYCO/1-560:0.04147):0.01998):0.05639):0.08931):0.02446,(A0A1E3SLL7_9MYCO/1-582:0.28019,A0A1X0Y4P8_MYCSI/1-549:0.29114):0.06089):0.08944,(A0A1W9YBA2_9MYCO/1-548:0.25838,(A0A1Z4EBS7_9MYCO/1-556:0.25391,(A0A1A2GXU2_9MYCO/1-560:0.04772,A0A1X2AAD1_9MYCO/1-557:0.04138):0.09537):0.04887):0.07287):0.04504):0.03131):0.06827):0.08106,(((A0A1A3RZM2_MYCGO/1-546:0.06847,A0A1A6BDJ6_MYCGO/1-550:0.10637):0.23060,A0A1A3NL94_MYCAS/1-557:0.20415):0.10021,((A0A1A3BG26_MYCAS/1-554:0.05511,A0A1A3NAK0_MYCAS/1-556:0.03750):0.03126,A0A1A3KN77_MYCAS/1-553:0.26718):0.18611):0.09276):0.08567):0.06550,((((W4HVC6_MYCGS/1-552:0.14155,(A0A162DYL9_MYCKA/1-572:0.03465,A0A164FD96_MYCKA/1-590:0.06286):0.09354):0.12853,(X7Z211_MYCKA/1-569:0.04971,A0A1V3WVS7_MYCKA/1-547:0.01743):0.02773):0.01785,A0A1X0KU33_MYCKA/1-570:0.07705):0.12046,(L7V4U1_MYCL1/1-563:0.03586,B2HLN3_MYCMM/1-566:0.00166):0.15530):0.06298):0.09421):0.06959):0.05687,((I0RST4_MYCXE/1-596:0.26285,(A0A1X1UMB0_9MYCO/1-576:0.36390,A0A2G8BDD4_9MYCO/1-595:0.29954):0.16421):0.09408,A0A1X1UMT2_9MYCO/1-589:0.34524):0.19694):0.15376,((A0A100VU88_9MYCO/1-569:0.03365,A0A1A0X6X9_9MYCO/1-560:0.04966):0.21925,A0A1X0AWC6_9MYCO/1-564:0.05738):0.28138):0.18941,((((A0A291RXW5_9NOCA/1-538:0.02991,A0A164P2S0_9NOCA/1-580:0.18536):0.23095,A0A1S1LCF0_9MYCO/1-571:0.17250):0.12524,((((A0A1N1BGZ6_9MYCO/1-570:0.01254,B1MLD9_MYCA9/1-555:0.02984):0.02618,A0A1U0RFQ3_9MYCO/1-576:0.05773):0.06018,(A0A1S4W5V9_9MYCO/1-578:0.07069,(A0A0R3FJ59_9MYCO/1-578:0.01384,(A0A1T8GRK8_9MYCO/1-578:0.02189,(A0A0E3XS54_MYCCH/1-578:0.24258,A0A1S1KBH4_MYCCH/1-577:0.02078):0.00479):0.00590):0.10698):0.04553):0.16041,(A0A1A0M876_9MYCO/1-570:0.03264,((A0A1A3HCS6_9MYCO/1-554:0.21327,A0A1H4EN76_9MYCO/1-565:0.03862):0.02694,A0A0D1LRK0_9MYCO/1-552:0.04878):0.03428):0.20535):0.12965):0.13202,(W5THL1_9NOCA/1-559:0.25632,(A0A231H8A5_9NOCA/1-556:0.16949,A0A1A2CK70_9MYCO/1-554:0.15172):0.11946):0.23869):0.09955):0.21399,W5WJM0_9PSEU/1-564:0.53477):0.22648):0.28052):0.33583,((A0A1H4P7I0_9BACL/1-540:0.78028,(A0A0P9CIM9_9BACL/1-541:0.60484,((J9HKV9_9BACL/1-541:0.06174,A0A0V0PSV4_9BACL/1-522:0.05539):0.32186,(A0A0P9CFL6_9BACL/1-569:0.45736,A0A0N8PPB6_9BACL/1-540:0.37594):0.10454):0.33426):0.05552):0.11732,D6TBF3_9CHLR/1-543:0.89008):0.16851):0.11028):0.09617,((A0A1V2KCF1_9ACTN/1-551:0.05322,A0A1V2IE53_9ACTN/1-550:0.01668):1.97547,A0A257RU24_9ACTN/1-530:1.48796):0.27038):0.25443):0.88845,(((A0A1H4KA68_9BACT/1-434:0.16972,A0A1D8DWT0_9BACT/1-439:0.15320):0.36705,A0A1H6AYY2_9BACT/1-436:0.49497):0.25109,(Q02D85_SOLUE/1-430:0.77161,(S0EVE0_CHTCT/1-434:0.56922,(A0A1Q3UP94_9SPHI/1-423:0.73288,A0A1B7LGT1_9FIRM/1-427:0.49265):0.24511):0.20590):0.11233):1.34340):0.50405,(((((A0A1F5ZGH9_9BACT/1-401:0.55965,A0A1Q7FXM0_9BACT/1-423:0.62332):0.21908,((B8GID3_METPE/1-425:0.55232,A7I891_METB6/1-422:0.65458):0.30076,(((A0A1J5QC62_9ZZZZ/1-422:0.23918,(A0A0A1H0H2_9BURK/1-422:0.52990,A0A139BW58_9PROT/1-422:0.19687):0.10216):0.06201,A0A1J5SEJ2_9ZZZZ/1-422:0.14023):0.25131,(A0A0B5BJ46_9DELT/1-422:0.42846,(A0A1F6PM67_9BACT/1-426:0.70421,A0LKX4_SYNFM/1-421:0.46336):0.10510):0.14215):0.21507):0.17552):0.66538,(E1YJ50_9DELT/1-426:0.53357,(A0A257UKP0_9BACT/1-437:0.95128,A0A1V6C7K2_9BACT/1-434:0.71730):0.22332):0.53424):0.53190,B4U7W6_HYDS0/1-421:2.06158):0.12333,(((A0A0J6L429_9BACI/1-445:1.66172,((A0A1B8ULB5_9BACL/1-434:1.16326,A0A1T2X190_9BACL/1-417:0.89693):0.19492,((A0A1C0BGV8_9CLOT/1-405:2.15119,B2TKW8_CLOBB/1-437:0.77950):0.50411,(W6N7P8_CLOTY/1-431:0.75958,(A5N8L7_CLOK5/1-453:0.15238,A0A1L5F7S3_CLOKL/1-453:0.18418):1.35661):0.48172):0.39222):0.49578):1.61343,(T0Y2M5_9ZZZZ/1-460:1.32199,(((A0A1A6C1H2_9GAMM/1-461:0.65715,(A0A1J5R0N0_9ZZZZ/1-468:0.40582,((A0A1J5RP06_9ZZZZ/1-459:0.26228,(A0A259P0D4_9BURK/1-455:0.10206,E6PQS2_9ZZZZ/1-459:0.15914):0.17958):0.04466,A0A160ST92_9BURK/1-459:0.18538):0.19650):0.28581):0.34433,T1A178_9ZZZZ/1-466:0.89467):0.81258,(G8TW10_SULAD/1-447:0.44915,(A0A1W1WDB3_SULTA/1-447:0.45357,((A0A1M6N1T5_9BACL/1-445:0.24684,F8IG63_ALIAT/1-440:0.43128):0.38775,A0A1V4EPY4_9BACL/1-446:0.49329):0.13511):0.19212):0.57371):0.17289):0.91526):0.17243,((A0A257Q395_9PROT/1-441:1.10209,(A0A101XRQ3_9BACL/1-448:0.20834,A0A162UN83_9BACL/1-448:0.30746):0.90507):0.36329,(A0A1M6N2R9_9BACL/1-436:0.81964,G8TZJ5_SULAD/1-443:1.32851):0.66046):1.06319):0.49644):0.28941):0.37493,((((((V4KEJ2_9CREN/1-402:0.88857,D9Q372_ACIS3/1-401:1.22010):1.76740,(T0N9N0_9EURY/1-402:1.40277,Q97AG8_THEVO/1-413:1.63938):0.69109):0.61662,((((Q96ZD0_SULTO/1-403:0.77171,F4B607_ACIHW/1-403:0.77757):0.25642,(T0NKX0_9EURY/1-409:0.40926,A0A1V0N5S8_9EURY/1-414:0.70686):1.61595):0.38981,((T0N8G9_9EURY/1-411:1.31451,A0A0F2LQV1_9CREN/1-401:1.43522):0.24230,(Q6KZV5_PICTO/1-403:0.81241,A0A0D8DKU9_9EURY/1-414:0.63419):0.73728):0.33104):1.32232,(A0A101XAX2_9CREN/1-410:2.35310,(C3MVQ2_SULIM/1-419:1.50144,M1J3J3_9CREN/1-398:2.40944):1.50459):0.73325):0.35167):1.61965,((A0A101XKC8_9CREN/1-413:1.27358,A8ME29_CALMQ/1-419:0.86565):0.25215,(A0A117SMW4_9CREN/1-425:0.47158,(A0A0F2L4G8_9CREN/1-414:0.53637,(E1QR70_VULDI/1-422:0.28614,F0QW27_VULM7/1-411:0.42919):0.22336):0.31886):0.64652):2.27303):1.80770,(((((F8I6X2_SULAT/1-455:1.10800,(((B7DPR8_9BACL/1-420:0.62402,A0A1H2STZ8_9BACL/1-422:0.36353):0.17328,T0BNP7_ALIAG/1-416:0.49300):0.60380,((A0A1M6PJB0_9BACL/1-413:1.14403,A0A1F2YLK6_9BACL/1-424:1.16539):0.18088,A0A0N8PNS6_9BACL/1-416:1.21944):0.21493):0.14741):0.21273,(((A0A1X0L0Y6_MYCKA/1-425:0.16408,X8F5Q0_MYCUL/1-431:0.18691):0.17516,((A0A1A2PWR9_9MYCO/1-431:0.24231,A0A1A2Y1Z4_9MYCO/1-431:0.11705):0.05472,((((A0A1X2CCY7_9MYCO/1-430:0.08909,A0A0U0WB63_9MYCO/1-430:0.18924):0.09139,((A0A1X2A8N1_9MYCO/1-430:0.13079,A0A1A3B4N4_9MYCO/1-430:0.14605):0.05558,A0A1X1Z3K3_9MYCO/1-428:0.13396):0.10155):0.12743,A0A1X2ACM1_9MYCO/1-429:0.16572):0.05892,(A0A1A3DAM8_9MYCO/1-431:0.45158,((V7MQU5_MYCAV/1-453:0.13294,A0A250BTK0_MYCLP/1-453:0.03950):0.12199,H8ISK4_MYCIA/1-435:0.07006):0.09091):0.03250):0.02537):0.11412):0.49060,(C7M2N2_ACIFD/1-448:0.94321,(A0A1H9U3Q6_9ACTN/1-416:1.06485,(A0A1S2S2P0_OENOE/1-430:0.59099,(((((((A0A0R2C7E8_9LACO/1-414:0.71032,(A0A0R1VKM7_9LACO/1-427:0.19968,A0A0R1QHQ5_9LACO/1-421:0.20931):0.05530):0.26538,((A0A0M9DFV8_9LACO/1-428:0.50952,(A0A0M9D391_9LACO/1-426:0.18239,A0A0P7JZZ0_9LACO/1-426:0.05007):0.59936):0.36177,A0A0R2AWA3_9LACO/1-425:0.72749):0.84530):0.17304,((G0UG90_9LACT/1-426:0.22220,C5R9E4_WEIPA/1-426:0.12255):0.59459,Q03GU5_PEDPA/1-427:0.51328):0.28509):0.20791,(((A0A0D1A7P1_9LACO/1-427:0.43791,A0A165PXD1_LACPN/1-427:0.07604):0.12737,A0A0R1UWT1_9LACO/1-432:0.13656):0.30625,(A0A0R2DXF7_9LACO/1-432:0.42567,A0A0R2A269_9LACO/1-429:0.34555):0.09765):0.06358):0.19275,(A0A0R2D3U9_9LACO/1-430:0.17012,A0A0R1Q2S4_9LACO/1-427:0.19580):0.24945):0.15251,((A0A0R1YU37_9LACO/1-422:0.37055,A0A0R1NB87_9LACO/1-422:0.41661):0.15705,A0A0R1S5E1_9LACO/1-427:0.38004):0.26375):0.22965,A0A0R2FIJ1_9LACO/1-419:0.76229):0.14781):0.58066):0.24667):0.16454):0.47668):0.20387,(A0A1R0IWC2_SULTH/1-415:2.45617,(A0A1M3F264_9CELL/1-430:0.16405,A0A1M3FKJ6_9CELL/1-430:0.12557):1.28396):0.55245):0.30678,((((((A0A1C2FY58_9GAMM/1-417:1.14072,(((A0A212SAM1_RHOAC/1-415:0.97309,A0A0A1H7K1_9BURK/1-435:1.13645):0.15944,A0A1H4SP13_9RHIZ/1-415:1.37938):0.21759,((A0A1V3NZI9_9GAMM/1-416:0.56213,A0A1V3PNW6_9GAMM/1-417:0.38810):0.33289,A0A0B2AZI5_9ACTN/1-417:0.41870):0.26398):0.26134):0.18966,((((A0A1J0EJC3_9PSED/1-414:1.25076,A0A0C2I1J6_9PSED/1-413:0.70992):0.27394,((A0A1J5Q8P1_9ZZZZ/1-418:0.88449,A0A224W2M2_9NEIS/1-420:1.05331):0.20246,(A0A254VET6_9BURK/1-416:0.49168,((A0A1S1X298_9NEIS/1-417:0.13519,(A0A1S1XBP7_9NEIS/1-417:0.12069,(Q7NSV5_CHRVO/1-416:0.12415,U1B176_9NEIS/1-417:0.23479):0.30219):0.11956):0.17442,A0A1R0MY82_9NEIS/1-412:0.23870):0.30177):0.98390):0.15868):0.21017,A0A1C6N4Q2_9NEIS/1-409:0.65645):0.85536,A0A1S8FNA7_9BURK/1-421:0.92798):0.35033):0.12388,((((A0A1G0GSM1_9GAMM/1-411:0.18781,K2C9Q0_9ZZZZ/1-406:0.46322):0.22998,A0A1G0H0Y5_9GAMM/1-416:0.43846):0.68310,((A0A1G0FAG3_9GAMM/1-419:0.97581,A0A1G0E8Q6_9GAMM/1-412:1.03860):0.24025,((A0A1J8NFB9_9COXI/1-416:0.17536,A8PNI7_9COXI/1-416:0.21341):0.61982,A0A1G0FHJ3_9GAMM/1-411:0.94497):0.29483):0.13334):0.11735,A0A1G0DYH7_9GAMM/1-418:1.20525):0.24484):0.09063,(A0A257QC41_9GAMM/1-424:0.99737,A0A1J5RPW6_9ZZZZ/1-416:1.10198):0.25606):0.21607,A0A1M7ZN89_9RHIZ/1-426:1.31722):0.14276,(((((B7SUY6_9PROT/1-419:0.63810,(A0A1C2IEI3_ACITH/1-417:0.16478,(A0A1B9C0V8_9PROT/1-421:0.08063,F8XR32_9PROT/1-404:0.24257):0.15376):0.28769):0.39213,(((((A0A235GJH7_9BURK/1-410:2.35347,A0A1H1KNQ7_9RHIZ/1-424:0.82407):0.14127,A0A0A1H5R7_9BURK/1-414:1.21738):0.14478,((A0A095H8F3_BURGA/1-454:0.21740,A0A104JA49_BURGA/1-403:0.04207):3.01551,((((A0A226X6U7_9BURK/1-416:0.13530,A0A168GVL3_9BURK/1-416:0.14162):0.11084,A0A0J1D318_9BURK/1-415:0.08175):0.34291,((A0A1N6LTM3_9BURK/1-442:0.15565,A0A1A9N0J3_9BURK/1-415:0.18778):0.14029,(A0A1N6K767_9BURK/1-415:0.22041,A0A1G7SJK6_9BURK/1-415:0.27070):0.13867):0.10496):0.28504,(A0A1Y9T3C7_9BURK/1-415:0.07844,A0A291CEB8_BURTH/1-419:0.22088):0.54498):0.51173):0.26231):0.78635,((A0A0D6P792_9PROT/1-430:0.99824,(A0A1Q3UNJ6_9PROT/1-418:0.52793,A0A257PCI1_9PROT/1-419:0.49460):0.13967):0.17199,A0A257NPX4_9PROT/1-422:0.93784):0.07865):0.16792,((A0A257RKT1_9PROT/1-416:0.23584,A0A257QLH6_9PROT/1-416:0.27308):0.46521,(((A5FYD3_ACICJ/1-416:0.24781,A0A0D6PJA2_9PROT/1-414:0.52702):0.07662,(A0A257S9R9_9PROT/1-416:0.16592,A0A1N6RFW8_ACIRU/1-416:0.15249):0.16755):0.23243,A0A257QS68_9PROT/1-403:0.41287):0.19962):0.34355):0.25187):0.13514,(A0A1P8UG32_9GAMM/1-417:0.53782,((A0A1D8K7V5_9GAMM/1-425:0.34139,(A0A1A6C8J5_9GAMM/1-426:0.27873,A0A1D8ING5_9GAMM/1-425:0.27067):0.14306):0.78209,((((A0A0K6I2G0_9BURK/1-421:0.16679,A0A257NXY5_9BURK/1-418:0.10799):0.10227,A0A257PTR9_9BURK/1-418:0.10015):0.37235,((A0A238DUN9_9BURK/1-418:0.15027,A0A238D5A3_THIDL/1-413:0.57821):0.13505,I4WVH9_9GAMM/1-419:0.50398):0.10396):0.06601,(T1B1C6_9ZZZZ/1-447:0.70977,A0A1J5R828_9ZZZZ/1-421:0.42338):0.21994):0.35877):0.16182):0.08192):0.11687,T1BH93_9ZZZZ/1-436:0.91442):0.15829,(A0A1I3G3L2_9RHIZ/1-414:0.21083,(B1LUJ4_METRJ/1-413:0.22592,A0A1G9Y4T4_9RHIZ/1-413:0.14145):0.12845):1.46137):0.27221):0.49913):0.19154,(A0A1V5CL17_9DELT/1-426:2.07222,((W9EBP3_9FIRM/1-423:0.88920,(A0A0J1FCP4_9FIRM/1-427:0.83593,(I4DAJ0_DESAJ/1-423:0.63484,A0A0J1ISK3_9FIRM/1-424:0.70220):0.28186):0.15132):0.18390,(A0A081KFL0_9GAMM/1-419:0.76799,(N9Y6Z4_9CLOT/1-430:0.67064,(A0A173YJM5_CLOVE/1-419:0.14523,A0A173Y5I6_CLOVE/1-419:0.29344):0.60020):0.25386):0.50191):0.50213):0.25833):0.76032):0.18945,(A0A1X4XYM2_9DELT/1-406:1.89124,E6PIQ8_9ZZZZ/1-427:1.39063):0.41704):0.69698):0.83920):0.78322,((((((A0A0G1AXY9_9BACT/1-409:1.16030,A0A0G1FQI3_9BACT/1-410:1.03600):1.56455,A0A0G1RUK5_9BACT/1-407:2.57265):0.24617,(((((A0A1W1CS86_9ZZZZ/1-411:0.51334,((A6Q9T7_SULNB/1-417:0.66074,E6X3G4_NITSE/1-425:0.44269):0.25539,A0A1W1WT29_9PROT/1-424:0.45662):0.20767):0.56767,(A0A1R1MMS7_9BACT/1-407:1.22922,A0A285NAF6_9AQUI/1-406:0.83885):0.30255):0.37018,A0A238ZSL2_9BACT/1-416:1.26091):0.71695,A0A2H0NA14_9BACT/1-406:2.04879):0.67814,((A0A2H0Q0P2_9BACT/1-457:1.38146,A0A1F5DPS4_9BACT/1-447:1.79718):0.50870,(A0A1F4PN76_9BACT/1-404:3.00243,K2A4K6_9ZZZZ/1-496:1.19734):0.25584):0.49455):0.31735):0.16951,(((A0A1F5P4X8_9BACT/1-413:1.97869,A0A0G0Z527_9BACT/1-410:3.39630):0.21516,(A0A1F5YMM0_9BACT/1-414:2.08671,A0A1F6AZA6_9BACT/1-412:1.13497):0.74530):0.33849,A0A1Q7DRZ7_9ACTN/1-417:2.03727):0.24034):0.33787,(Q1IJ52_KORVE/1-419:5.60108,((A0A1Q3SHB8_9CHLR/1-534:0.99587,A0A1Q7ACW3_9CHLR/1-546:1.12727):0.29095,(A0A1Q6Z553_9CHLR/1-513:0.25703,D6TZK8_9CHLR/1-442:1.70318):0.70324):1.41217):0.35123):0.22129,((I4END4_9CHLR/1-427:1.30478,((A0A1A8ZN98_9ACTN/1-427:0.24636,A0A1C6UNH2_9ACTN/1-425:0.12534):0.35263,A0A136PZH2_9ACTN/1-442:0.68054):1.58875):2.27861,((A0A1H0RHN3_9ACTN/1-460:0.99719,((((A0A1M3EIL9_9CELL/1-436:0.50492,A0A1M3EWF2_9CELL/1-439:0.66235):0.40502,((A0A259S8V0_9MICO/1-454:1.48348,A0A1I4MCZ6_9MICO/1-445:0.57474):0.17165,((A0A1I6GC16_9MICO/1-454:0.17846,A0A150HC12_9MICO/1-451:0.19318):0.13633,A0A0M2HIS7_9MICO/1-454:0.50338):0.41686):0.17999):0.43496,((A0A1H4KPW2_9MICC/1-442:0.97676,(A0A0B2AK32_9MICC/1-438:0.44681,A0A127A276_9MICC/1-438:0.32303):1.54327):0.31114,A0A1E8FTM2_9MICC/1-432:0.80488):0.17430):0.57231,A0A1Q7VZS3_9ACTN/1-418:0.81876):0.19700):1.52392,(((A0A1E4G8X8_9BACT/1-433:1.46357,(I4END1_9CHLR/1-445:1.92643,(((A0A1T5GG53_9SPHN/1-433:1.08628,(A0A1Q6XEE9_9BACT/1-428:0.69559,((((A0A0Q8FYE9_9CAUL/1-435:0.35402,A0A0Q6TWT7_9CAUL/1-435:0.28924):0.52815,((A0A0A8E2E1_9XANT/1-413:0.72878,((A0A1I0MYI9_9GAMM/1-430:1.11514,(T0H9F4_9SPHN/1-431:0.59830,A0A1G7IZZ4_9SPHN/1-416:0.36749):0.24078):0.13007,(((A0A1G5SW13_9RHIZ/1-433:0.25855,A0A0E9K5K9_9RHIZ/1-433:0.27400):0.08414,M7Y2K6_9RHIZ/1-435:0.22103):0.19371,(A0A2G8MQB7_9RHIZ/1-447:0.10574,A0A1I7F4W1_9RHIZ/1-429:0.26023):0.28725):0.09052):0.08793):0.08407,(((A0A0F5P855_9SPHN/1-412:0.34078,(W1KWA3_9SPHN/1-414:0.44148,A0A031JKZ7_SPHPI/1-433:0.33793):0.25634):0.11123,(A0A285QFV2_9SPHN/1-432:0.73934,A0A1I6JES4_9SPHN/1-435:0.32247):0.09378):0.35236,I4Z3I0_9RHIZ/1-433:0.59759):0.20613):0.19079):0.57167,A0A0A0D2R1_9PROT/1-429:0.41127):0.12192,((A0A1V5EV71_9BRAD/1-408:0.62338,A0A1I3C4Z7_9BRAD/1-422:0.83117):0.29110,((V7F9M5_9RHIZ/1-430:0.18357,((A0A1G8JHK4_9RHIZ/1-430:0.15722,A0A2A3CJ88_9RHIZ/1-430:0.25048):0.14894,(A0A178XTZ4_SINSA/1-428:0.26638,((E8TEE9_MESCW/1-431:0.30306,A0A271KYV2_9RHIZ/1-432:0.17672):0.05299,(A0A2A3C847_9RHIZ/1-424:0.22235,(F7Y7L2_MESOW/1-428:0.19497,(A0A090FM21_MESPL/1-428:0.23455,A0A2A3D713_9RHIZ/1-428:0.11539):0.07501):0.10989):0.21308):0.19913):0.10677):0.09933):0.12365,(A0A1E4Y727_9RHIZ/1-428:0.62925,(K0Q223_9RHIZ/1-429:0.20106,A0A246TNB0_9RHIZ/1-429:0.25871):0.19001):0.42530):0.16720):0.08427):0.18117):0.17454):0.65245,A0A1Q7V8I9_9BACT/1-416:1.30267):0.44888,((A0A1Q7NLY0_9BACT/1-420:1.19554,A0A1Q7NII0_9BACT/1-422:0.60514):0.24425,A0A1Q7NK78_9BACT/1-410:1.09610):0.23707):0.13966):0.08936):0.21582,(A0A1Q7QKP5_9CHLR/1-427:0.75669,(A0A1Q7HZR3_9CHLR/1-428:0.66845,(A0A1Q7EAQ4_9CHLR/1-429:0.34660,A0A1Q7EXS2_9CHLR/1-429:0.28962):0.33864):0.39581):0.56985):0.22328,(A0A1Q7VZX1_9ACTN/1-428:1.94695,(((A0A257UHA7_9BACT/1-426:0.97299,(A0A1L3EYL3_9GAMM/1-427:1.42835,(B4D2T8_9BACT/1-434:0.85400,A0A1Q6V8E5_9BACT/1-421:0.94539):0.14774):0.11439):0.92953,((((A0A1Q7SI02_9BACT/1-428:0.22919,A0A1Q6ZWI1_9BACT/1-428:0.25305):0.27897,((A0A1Q7DJM0_9BACT/1-426:0.18194,A0A1Q7TYG2_9BACT/1-426:0.47193):0.39830,A0A1Q7X6K9_9BACT/1-433:0.35522):0.07194):0.10347,A0A1F7PVQ2_9BACT/1-408:0.42893):0.72773,(A0A1G7HD92_9BACT/1-435:0.86946,Q01SI9_SOLUE/1-420:0.74043):0.60419):0.18444):0.27519,(((((((((A0A0G1H853_9BACT/1-449:0.37272,(A0A0G4ARB2_9BACT/1-450:0.22812,A0A1F8E0N5_9BACT/1-423:0.23045):0.15693):0.83336,((A0A258G5X2_9BACT/1-462:0.42546,R4PWG3_9BACT/1-460:0.51606):0.63292,(A0A2H0KIR1_9BACT/1-425:0.66107,A0A1F7QMK6_9BACT/1-427:0.57910):0.18732):0.56912):0.24613,((A0A1F6H0X6_9BACT/1-434:0.70240,A0A1J5FD55_9BACT/1-438:0.68334):0.11586,(((A0A1J4T4V7_9BACT/1-427:0.68991,(A0A2G9ZMK1_9BACT/1-430:0.69644,A0A2G9ZBD2_9BACT/1-423:0.67245):0.15527):0.20414,(A0A1I0SH49_9SPHI/1-434:0.98097,(A0A1V6BFS0_9BACT/1-439:0.73154,((((A0A1N6RKI1_9SPHI/1-428:0.45442,(((A0A1N6P5I7_9SPHI/1-429:0.33091,((((A0A2D1U1V3_9SPHI/1-424:0.31338,A0A1W2DW95_9SPHI/1-435:0.37221):0.24369,((((D7W180_9FLAO/1-429:0.12442,D7W3I1_9FLAO/1-429:0.12677):0.63366,A0A0P0NEU0_9SPHI/1-431:0.15873):0.07322,A0A0Q0ZWT7_9SPHI/1-429:0.15643):0.10719,A0A1G9CKV2_9SPHI/1-429:0.22120):0.07791):0.02999,A0A1T4L6P9_9BACT/1-427:0.44595):0.02812,A0A1H8QAH6_9SPHI/1-429:0.23531):0.14123):0.09787,A0A1Q6A3G7_9SPHI/1-430:0.18074):0.08019,A0A1G6U2R7_9SPHI/1-429:0.25553):0.09778):0.12018,(A0A1N7ALG9_9SPHI/1-432:0.56965,A0A1H1QZB4_9SPHI/1-429:0.25818):0.10840):0.07581,A0A1C2GSL9_9SPHI/1-425:0.27557):0.10727,((A0A1M7P3D5_9SPHI/1-428:0.14123,A0A223P0H7_9SPHI/1-446:0.26466):0.48055,((A0A1H0X356_9SPHI/1-431:0.48162,(A0A1Q3UK02_9SPHI/1-431:0.29477,H1YAR4_9SPHI/1-446:0.14567):0.17295):0.06281,(A0A1G7TWP3_9SPHI/1-430:0.22329,A0A1H8AKI1_9SPHI/1-432:0.31618):0.31310):0.10446):0.12386):0.12408):0.14035):0.14983):0.07891,(((A0A0G1SXT1_9BACT/1-419:0.49258,A0A2H0WYS2_9BACT/1-423:0.38482):0.19232,K2C439_9ZZZZ/1-423:0.59400):0.67245,A0A0G1K513_9BACT/1-426:0.81539):0.10708):0.10909):0.33272):0.43651,((((A0A128A4E0_9ARCH/1-427:0.19462,A0A2H1EFW8_9ARCH/1-430:0.43450):0.17959,A0A2H1FED0_9ARCH/1-420:0.47470):0.39640,A0A075MZ95_9ARCH/1-457:1.00157):0.23313,A0A0N9Y174_9ARCH/1-419:1.13450):0.68430):0.20027,(((A0A2G9ZB65_9BACT/1-484:0.72665,(A0A0G0LQ17_9BACT/1-500:0.16537,A0A0G0W9L8_9BACT/1-516:0.37195):0.42994):0.62594,(A0A1J5CIA5_9BACT/1-431:1.17526,(((A0A1V5NH83_9BACT/1-476:0.73133,A0A1F5E846_9BACT/1-424:0.79945):0.15301,(((A0A0G0QSG5_9BACT/1-490:0.30844,A0A1F6S2Z2_9BACT/1-426:0.26725):0.20706,A0A1F6RYV3_9BACT/1-423:0.60741):0.40865,(((((K2ABN6_9ZZZZ/1-491:0.32100,(((K2F1X9_9ZZZZ/1-482:0.46747,K2AQM8_9ZZZZ/1-486:0.09066):0.13873,K2EP62_9ZZZZ/1-492:0.09827):0.12846,A0A0G0DNT1_9BACT/1-487:0.13630):0.15713):0.08987,A0A0G0EGD7_9BACT/1-486:0.11879):0.06379,K2F734_9ZZZZ/1-486:0.12334):0.64513,(((K2F000_9ZZZZ/1-487:0.35929,A0A0G0FJ82_9BACT/1-482:0.36668):0.36423,((A0A2G9Z411_9BACT/1-490:0.40650,A0A0G0S619_9BACT/1-499:0.39128):0.25533,(A0A0G0FXH9_9BACT/1-488:0.47071,A0A0G0B4X5_9BACT/1-488:0.29779):0.23677):0.11339):0.19252,A0A2H0TML6_9BACT/1-479:1.00121):0.11835):0.13057,(K2FBG9_9ZZZZ/1-489:0.64621,A0A0G1NU33_9BACT/1-480:0.73035):0.17502):0.10226):0.15261):0.23595,A0A2H0THX5_9BACT/1-481:0.79686):0.68995):0.34598):0.50106,(((S0EXZ4_CHTCT/1-464:2.26364,(((((A0A1F5FUX9_9BACT/1-421:0.95076,A0A0G1I7S7_9BACT/1-429:0.48591):0.36793,(K2ASZ3_9ZZZZ/1-424:0.32756,(A0A0G1SIC3_9BACT/1-429:0.58212,A0A0G1HXM6_9BACT/1-429:0.24650):0.12493):0.40305):0.23440,((A0A2H0DVB2_9BACT/1-426:0.19979,A0A0G1HP24_9BACT/1-489:0.12301):0.63513,A0A0G1NE28_9BACT/1-424:0.78398):0.18602):0.15961,A0A0G1LTL0_9BACT/1-423:1.00079):0.30693,((((A0A1F6A4X4_9BACT/1-426:0.71990,A0A1F6APH0_9BACT/1-425:0.54300):0.23301,A0A2H0NG79_9BACT/1-424:0.53227):0.13438,A0A1F5ZSA4_9BACT/1-429:0.82759):0.17927,A0A0G0UII3_9BACT/1-432:0.90205):0.35982):0.58523):0.21285,((A0A1J5BE09_9BACT/1-414:0.88099,(A0A0G0GB60_9BACT/1-452:0.45326,A0A2H0B209_9BACT/1-425:0.56534):0.59501):0.33957,(A0A0F9XXK0_9BACT/1-436:0.91282,A0A0F9Y2N4_9BACT/1-420:1.05115):0.66967):0.56858):0.14888,(A0A1G1WHD7_9BACT/1-419:0.75706,(A0A1G1W740_9BACT/1-426:1.11330,A0A1G1W0V2_9BACT/1-421:0.65418):0.32475):0.23394):0.13592):0.08937):0.11920,(A0A1V5XV58_9BACT/1-417:1.67284,((((A0A1G1V527_9BACT/1-416:1.82326,((((A0A1F5G839_9BACT/1-416:0.69790,((A0A1F5HN32_9BACT/1-419:0.60922,(A0A1F5GTY1_9BACT/1-419:0.66880,(A0A1F5I3J9_9BACT/1-416:0.52786,A0A1F5HMK6_9BACT/1-415:0.53996):0.16678):0.07923):0.08047,((A0A1F5GZJ4_9BACT/1-416:0.45540,A0A1F5HBL1_9BACT/1-418:0.53231):0.06442,A0A0G0LNK6_9BACT/1-417:0.62667):0.02763):0.08549):0.04664,A0A1F5ICZ3_9BACT/1-416:0.71284):0.08840,A0A1F5H4C4_9BACT/1-416:0.48474):0.52466,A0A1G1WBU1_9BACT/1-416:0.90944):0.20773):0.26599,((A0A1F8ECZ9_9BACT/1-419:0.49913,((A0A1F8F836_9BACT/1-421:0.22868,A0A1F8GAU7_9BACT/1-426:0.29656):0.53131,(A0A1F8FIK9_9BACT/1-418:0.77841,(A0A0G0T2D7_9BACT/1-425:0.88703,A0A0G1L2V9_9BACT/1-422:0.90224):0.24197):0.13754):0.12944):0.71810,((((A0A1F8HB24_9BACT/1-427:0.62135,A0A1F8ECT9_9BACT/1-427:0.35943):0.16071,A0A1F8F0C9_9BACT/1-422:0.57656):0.57062,A0A0G1F421_9BACT/1-415:0.94265):0.92800,(A0A1F8H5L2_9BACT/1-418:2.17016,(A0A1F8F2P8_9BACT/1-437:0.69888,(((A0A1F8FRG5_9BACT/1-426:0.14494,A0A1F8GD25_9BACT/1-426:0.15376):0.31723,(A0A1F8H7R6_9BACT/1-436:0.29192,A0A2H0R5I9_9BACT/1-439:0.23800):0.51073):0.18362,(A0A1F8GNX3_9BACT/1-435:0.81521,(A0A1F8EI12_9BACT/1-434:0.31166,A0A1F8E8Y3_9BACT/1-433:0.31849):0.68949):0.15634):0.27569):0.63721):0.27654):0.09752):0.63427):0.07364,(A0A0G0X4N3_9BACT/1-429:2.79973,A0A1F6A4P0_9BACT/1-409:1.67009):0.37868):0.12114,(A0A1F6ZS10_9BACT/1-421:1.53146,((A0A0S3U872_9CYAN/1-487:2.74503,((((A0A0W0VXT4_9GAMM/1-423:0.53231,A0A0W0TEG0_9GAMM/1-411:1.02858):0.67333,((A0A1H5UP38_9GAMM/1-421:0.33798,A0A0W0RS83_9GAMM/1-418:0.34836):0.49692,((A0A0W0VDB9_9GAMM/1-419:1.19130,(A0A0A8UVA7_LEGHA/1-424:0.31017,A0A222P1E5_9GAMM/1-422:0.47022):0.31735):0.10344,A0A0W0VSS9_9GAMM/1-422:0.59410):0.15738):0.12074):0.27564,((A0A1A9I2G4_9BACT/1-424:1.18057,((A0A1H7PHZ0_9BACT/1-438:0.89811,(((((A0A1T4SLZ7_9BACT/1-414:0.38361,A0A1T5NBM2_9BACT/1-414:0.42946):0.30142,((A0A1H3X6D2_9BACT/1-408:0.46923,(A0A1T5NV14_9BACT/1-419:0.26693,A0A1I0SB21_9BACT/1-419:0.25903):0.15936):0.09011,A0A086A2U2_9FLAO/1-418:0.37472):0.09891):0.09164,A0A0C1CWM2_9FLAO/1-421:0.39771):0.12093,(J0RT06_9FLAO/1-419:0.08020,A0A1M5VU88_FLAJO/1-419:0.26452):0.94760):0.13335,A0A1C4CW85_9BACT/1-420:0.48690):0.20716):0.17946,((A0A142H997_9BACT/1-420:0.44070,D2QVB3_SPILD/1-438:0.46228):0.66969,A0A1G7JVD4_9SPHI/1-424:0.90724):0.15670):0.13607):0.06278,((((((A0A0C1F7C2_9FLAO/1-421:0.25415,F4KSQ3_HALH1/1-422:0.42274):0.12906,A0A246AMT4_9FLAO/1-416:0.55931):0.16498,(A0A257KGE2_9FLAO/1-421:0.37164,(A0A1B9DGD0_9FLAO/1-423:0.20784,A0A199XVM7_9FLAO/1-423:0.16486):0.14470):0.15577):0.26768,(A0A1G3J4M7_9BACT/1-418:0.70846,((((V4RM20_9CAUL/1-429:0.21664,A0A1G4SA55_9CAUL/1-422:0.25257):0.26818,V4P7T2_9CAUL/1-430:0.60454):0.29402,V4N4A7_9CAUL/1-432:0.73698):0.41270,(A0A191TL50_9BACT/1-424:0.41050,(A0A1G9UYU0_9SPHI/1-421:0.30192,A0A258WSL8_9SPHI/1-422:0.40790):0.39101):0.20652):0.20870):0.03874):0.13502,A0A1M3G2V8_9SPHI/1-418:0.50553):0.19311,(A0A172TYY8_9BACT/1-419:0.70882,((A0A1V9FKP6_9BACT/1-439:0.74157,G8TBS6_NIAKG/1-440:0.55577):0.18812,((A0A1H8AZM9_9SPHI/1-439:0.24803,A0A2A2S9H1_9SPHI/1-436:0.14835):0.29943,(A0A0C1G3L0_9SPHI/1-440:0.22575,A6EJ50_9SPHI/1-440:0.25215):0.20527):0.39572):0.35530):0.12705):0.11656):0.18715):0.16511,((((A0A1J5S4P7_9ZZZZ/1-416:1.64307,A0A0C1L127_9BACT/1-410:0.96525):0.24375,(B4SGP3_PELPB/1-420:0.28640,Q0YQA9_9CHLB/1-420:0.22221):0.49293):0.12923,A0A1F3Q2N9_9BACT/1-420:0.66539):0.13519,A0A267T6V0_9BACT/1-413:1.04663):0.37072):0.34703):0.19247,A0A2H0RBU2_9BACT/1-423:2.26123):0.10700):0.13004):0.36335):0.08620):0.16368,((A0A1F6K6W2_9BACT/1-420:1.21607,(A0A1F6KBE1_9BACT/1-421:0.68885,(A0A1F6JRQ6_9BACT/1-421:0.40589,A0A1F6IG06_9BACT/1-420:0.54163):0.22440):0.13027):0.31510,((((((A0A1F6JIM5_9BACT/1-420:0.82676,(A0A0G1MG00_9BACT/1-422:1.19635,A0A1F7I4Z1_9BACT/1-426:0.65631):0.29415):0.05448,(A0A1F5TLG9_9BACT/1-421:0.44273,A0A2H0V407_9BACT/1-421:0.50914):0.30781):0.09146,((A0A1F7J648_9BACT/1-423:1.03236,(A0A1F5Z4Z1_9BACT/1-419:0.97849,(((A0A1A0WM04_9MYCO/1-419:0.29276,A0A1A2Q7K8_9MYCO/1-431:0.42958):1.24147,A0A1F6GYJ2_9BACT/1-422:0.60342):0.30606,(A0A2H0U6A7_9BACT/1-421:0.84118,A0A0G0WM44_9BACT/1-421:0.83791):0.16454):0.10660):0.09252):0.09400,(((A0A1F6KNG5_9BACT/1-423:0.60538,(A0A1F6I4Z0_9BACT/1-421:0.25115,A0A1F6IV28_9BACT/1-421:0.15484):0.31545):0.25083,A0A1G1WIN0_9BACT/1-421:0.52875):0.08845,A0A1F5FXK9_9BACT/1-420:0.75615):0.08194):0.07868):0.08776,A0A2H0V5D5_9BACT/1-426:0.81888):0.06909,((A0A1F5RXF8_9BACT/1-421:0.79448,((A0A143Y875_9LACT/1-425:0.39270,A0A143Z6R3_9LACT/1-425:0.38118):0.41060,A0A1M6ELL6_9FIRM/1-419:0.41304):0.88686):0.16316,(((A0A1F7V753_9BACT/1-418:0.25268,A0A1F7WAL7_9BACT/1-418:0.25196):0.80464,A0A1F7WDZ4_9BACT/1-429:0.61394):0.13849,A0A1F7W848_9BACT/1-409:0.84915):0.22404):0.12976):0.05873,((A0A1F7VA90_9BACT/1-419:0.34183,A0A1F7UV93_9BACT/1-419:0.34977):0.55794,(A0A1G2CNX9_9BACT/1-437:1.19164,(A0A1J4X4F5_9BACT/1-432:1.63325,(A0A1F6M3P1_9BACT/1-420:0.56314,A0A1F6N0Q2_9BACT/1-422:0.64488):0.20166):0.14990):0.08473):0.10521):0.10861):0.30022):0.20449,(A0A1F6LSC9_9BACT/1-420:2.37002,((A0A1F5PEV5_9BACT/1-411:1.26401,(((A0A1V5WP24_9BACT/1-448:0.91803,((((A0A1F6WQJ9_9BACT/1-446:1.55804,A0A2H0TV10_9BACT/1-503:0.92782):0.21224,((A0A0G0EFR1_9BACT/1-440:0.19592,A0A0G0EG45_9BACT/1-431:0.20446):0.58821,V7PVP7_9BACT/1-443:0.83685):0.53789):0.13768,((A0A1F6X4Q9_9BACT/1-420:0.66338,A0A1F6XEL6_9BACT/1-420:0.47876):0.22459,(((A0A0F9YFX8_9BACT/1-456:0.62505,A0A0G0NQI9_9BACT/1-456:0.23845):0.09991,(A0A1J4V2Q8_9BACT/1-430:0.22427,(A0A2H0CH63_9BACT/1-456:0.51847,A0A0G0ENF4_9BACT/1-456:0.31275):0.07074):0.09044):0.33658,A0A1F6YA46_9BACT/1-426:0.53314):0.12402):0.41908):0.08673,(((A0A1F6G6U8_9BACT/1-427:0.33405,(A0A2H0U911_9BACT/1-425:0.94557,A0A1F6CJ99_9BACT/1-424:0.49711):0.22670):0.13687,A0A257NVY9_9BACT/1-450:0.45741):0.25786,A0A257TE52_9BACT/1-459:0.71527):0.54819):0.13368):0.15253,(((A0A0G0Q908_9BACT/1-466:0.81791,(A0A1F5ED65_9BACT/1-417:1.06544,(A0A0G0N9F1_9BACT/1-465:0.61712,A0A0G4B4Y0_9BACT/1-480:0.88552):0.28300):0.18749):0.11380,((A0A0G0N0Y1_9BACT/1-460:0.81156,(A0A1F7GF81_9BACT/1-425:0.80902,(A0A1F7JK01_9BACT/1-424:0.81078,A0A1G1WMW6_9BACT/1-429:0.61882):0.32934):0.19508):0.11070,(A0A1J5FCR9_9BACT/1-429:0.84815,(((A0A1F6K9H1_9BACT/1-421:0.55092,K2DJ82_9ZZZZ/1-451:0.58597):0.21803,(A0A0G0U1A5_9BACT/1-457:0.35983,(A0A1F5MST9_9BACT/1-418:0.66934,((A0A0G0QPD0_9BACT/1-458:0.32063,A0A1F5JM34_9BACT/1-420:0.28526):0.10099,A0A1F5N392_9BACT/1-437:0.36915):0.27223):0.16747):0.12726):0.09235,A0A1G1WXR2_9BACT/1-411:0.94218):0.07800):0.06449):0.12563):0.07405,((A0A1J4RTI6_9BACT/1-423:1.02982,A0A1V5WS30_9BACT/1-455:0.70393):0.41991,(A0A1F4VQX2_9BACT/1-430:1.06265,((((A0A1F7RAJ6_9BACT/1-437:0.67530,A0A202DUE9_9BACT/1-420:0.26888):0.25064,A0A1F7Q6X9_9BACT/1-421:0.66862):0.08501,A0A1F7QJZ3_9BACT/1-428:0.70407):0.11368,(A0A2G6HKR0_9BACT/1-463:0.77819,A0A2G6C3W8_9BACT/1-458:0.81923):0.15914):0.33584):0.07902):0.13374):0.09204):0.12868,A0A2H0VAU5_9BACT/1-459:1.21705):0.04689):0.21420,A0A2H0W7L2_9BACT/1-425:1.15113):0.44584):0.20451):0.39878,((A0A060JPF0_9MICO/1-409:0.90827,(A0A094QAD8_9ZZZZ/1-418:1.08745,A0A173LYA5_9MICO/1-436:0.51461):0.34664):1.60757,(W1SDE1_9SPHN/1-415:2.07180,((A0A1M6M6J1_9PROT/1-458:1.91234,((A0A1M3PA78_9PROT/1-429:0.47985,B8EKH0_METSB/1-433:0.91783):0.42573,(((A0A1I3FQD4_9BRAD/1-432:0.52496,A0A1I7NQ35_9RHIZ/1-439:0.58761):0.15934,((A0A257DLN7_9SPHN/1-420:0.45881,(((A0A142VXI4_9SPHN/1-436:0.26087,(A0A246JD94_9SPHN/1-439:0.17410,A0A0P0D7B6_SPHMC/1-439:0.18224):0.24163):0.20196,(A0A0D1CAS2_9SPHN/1-434:0.30227,A0A126R7Y9_9SPHN/1-414:0.24489):0.10390):0.05796,(A0A126RUS5_9SPHN/1-413:0.32548,((A0A0N7JHN1_9CAUL/1-424:0.48581,A0A258TKX0_9SPHN/1-439:0.26377):0.07637,(A0A258RPV9_9SPHN/1-426:0.10875,A0A1W9K4R0_9PROT/1-425:0.21947):0.14426):0.09915):0.14651):0.21499):0.65176,(((A0A258GL06_9SPHN/1-428:0.55421,(A0A258HYC4_9SPHN/1-423:0.23597,((A0A1W2A4N4_9SPHN/1-422:0.26070,A0A0N1C4A2_9SPHN/1-422:0.36272):0.26416,((A0A0N1L3N7_9SPHN/1-422:0.95485,(A0A1D7NIQ6_9SPHN/1-428:0.15341,A0A0N0K6D1_9SPHN/1-426:0.17214):0.87760):0.18046,(A0A1W7M923_9SPHN/1-429:0.58535,Q2GAH9_NOVAD/1-430:0.58288):0.31696):0.07325):0.13910):0.21119):0.25178,A0A1G6X9R4_9SPHN/1-434:0.40510):0.09582,A0A1X9YAI3_9SPHN/1-431:0.52218):0.25452):0.15553):0.13814,((A0A1E2T3P5_9RHIZ/1-425:0.16823,A0A0Q8L5D2_9RHIZ/1-427:0.27879):0.31243,((((A0A2A6JSK3_9RHIZ/1-422:0.15475,A0A192LY47_9RHIZ/1-422:0.23016):0.12271,((A0A1C3Y254_9RHIZ/1-514:0.18530,J0WFT3_RHILT/1-455:0.25986):0.10490,A0A246SUG4_9RHIZ/1-425:0.38220):0.10488):0.72757,(A0A0Q9E8R9_9RHIZ/1-417:0.76792,((A0A249PMQ2_9RHIZ/1-426:0.15068,A0A1S1T7C1_9RHIZ/1-426:0.23469):0.07693,A0A1E3VF16_9RHIZ/1-432:0.13790):0.46567):0.26124):0.23004,(A0A011TLS1_OCHAN/1-428:0.14450,A0A256F0V7_9RHIZ/1-428:0.21479):0.64151):0.17350):0.27551):0.17589):0.20403):0.27360,(((B4RIE7_PHEZH/1-530:1.80283,A0A257R5V8_9PROT/1-421:1.85981):0.36411,((((((((V7FP27_9RHIZ/1-435:0.63221,A0A1Q7BWI8_9PROT/1-442:0.61884):0.28067,(X6F1R3_9RHIZ/1-435:0.40142,(A0A1S1TQJ4_9RHIZ/1-435:0.76647,((A0A2A3CKC5_9RHIZ/1-436:0.39792,A0A090E5W2_9RHIZ/1-436:0.41428):0.08888,(((A0A1I5VI66_9RHIZ/1-434:0.32903,A0A090GHE8_MESPL/1-436:0.20532):0.06416,A0A2A3ARW4_9RHIZ/1-436:0.25157):0.13276,A0A1S1TUF3_9RHIZ/1-436:0.36080):0.05568):0.06001):0.11219):0.61580):0.09659,(A0A1Q4DBW6_9RHIZ/1-432:0.97952,A0A1C3XDL0_9RHIZ/1-432:0.78134):0.12191):0.24218,(((A0A0A3XLK6_BRAJP/1-454:0.42938,A0A1I7JLV0_9BRAD/1-432:0.50923):0.22739,(A0A160UF51_BRASZ/1-436:0.19368,A0A1H7X4T3_9BRAD/1-436:0.20491):0.35463):0.33731,(((A0A1V4I3D1_NITVU/1-434:0.25402,A0A1M3C7T4_9BRAD/1-426:0.23642):0.33771,(((((((U1IIW3_9BRAD/1-443:0.21705,A0A2A2VLM1_9BRAD/1-443:0.16770):0.04334,A0A1S2S9H7_BRAEL/1-443:0.16570):0.05747,A0A2A6NCS4_9BRAD/1-444:0.13212):0.07574,A0A120FJ93_9BRAD/1-447:0.24727):0.09975,A0A0D7N7J1_9BRAD/1-449:0.20233):0.14794,((A0A1B9YWX4_9BRAD/1-453:0.24576,A0A1B9Z3R3_9BRAD/1-447:0.19874):0.15795,(A0A1H0JLK3_9BRAD/1-454:0.19948,A0A1N6F5K4_9BRAD/1-464:0.22465):0.11393):0.05534):0.16747,(((A0A163XDS8_9BRAD/1-432:0.32385,A0A257KNE9_9BRAD/1-434:0.30573):0.31354,((B3QEF7_RHOPT/1-448:0.23291,E6VBM6_RHOPX/1-448:0.21015):0.11567,A0A0N0KHJ2_9BRAD/1-449:0.44667):0.18782):0.10744,A0A1Q4C773_9RHIZ/1-433:0.60596):0.09959):0.04984):0.09017,((K8NUB6_AFIFE/1-438:0.28181,D6V6Y4_9BRAD/1-440:0.19106):0.38730,(A0A1M2ZV91_9BRAD/1-442:0.32022,(F7QHT4_9BRAD/1-448:0.25213,K8NYP8_9BRAD/1-444:0.14810):0.09462):0.19459):0.12154):0.17296):0.39103):0.42219,((A0A1M3D990_9SPHN/1-436:1.28579,((((((A0A1B4LNE0_9BURK/1-435:0.36186,(((Q13H11_PARXL/1-435:0.25545,A0A158EMX2_9BURK/1-437:0.27196):0.06812,I2ICG5_9BURK/1-435:0.20621):0.09644,(A0A226WX63_9BURK/1-435:0.19203,A0A242N3Q0_9BURK/1-435:0.21910):0.22438):0.09498):0.10684,A0A1H7SUX8_9BURK/1-453:0.54262):0.30670,(A0A1B2EAY4_9RHIZ/1-435:0.43191,A0A0H1R6M9_9RHIZ/1-434:0.49421):0.42488):0.07990,((B0ULW7_METS4/1-437:0.30117,B8IVC4_METNO/1-447:0.21826):0.64870,(A0A0Q4WLA6_9RHIZ/1-443:0.12695,(A0A0S9QDM2_9RHIZ/1-447:0.42063,((A0A0J6T2F0_9RHIZ/1-444:0.17696,B1M159_METRJ/1-444:0.11897):0.10563,((A0A1H5UAG9_9RHIZ/1-443:0.24229,(M7YZQ7_9RHIZ/1-444:0.21707,A0A1I6WA38_9RHIZ/1-442:0.23153):0.16024):0.05288,A0A1G5U7N9_9RHIZ/1-448:0.16701):0.05318):0.05876):0.07972):0.47295):0.16427):0.13259,((A0A1D8UVB7_9PROT/1-427:0.76801,(A0A023D4I1_ACIMT/1-431:1.38342,((M9LWX0_GLUTH/1-445:0.21826,A0A0D6MLZ9_9PROT/1-471:0.53614):0.09374,A0A252BUY5_9PROT/1-424:0.37367):0.28126):0.15993):0.04347,B2IF76_BEII9/1-435:0.42989):0.25977):0.32941,(((A0A1M6UIF5_9BRAD/1-435:0.63324,A0A0Q5ZX25_9BRAD/1-437:0.64867):0.12140,((U1HBR8_9BRAD/1-435:0.02306,K8P9D0_9BRAD/1-435:0.27955):0.15257,A0A1H8LUZ6_9BRAD/1-434:0.17354):0.64161):0.17552,A0A0K2DCV1_9RHIZ/1-431:1.23263):0.12386):0.06703):0.16436,(X6DCD0_9RHIZ/1-428:0.89240,((A0A0Q6SWY1_9RHIZ/1-432:0.51707,A0A1I4D497_9RHIZ/1-432:0.50516):0.27981,B8IRT7_METNO/1-437:1.19088):0.16912):0.23783):0.08854):0.09177,((A0A1Q3NQQ8_9BRAD/1-431:0.93003,(N0BC94_9RHIZ/1-428:0.30883,D8JV71_HYPDA/1-430:0.34981):0.85336):0.08934,(((A0A1V3FEF6_9RHIZ/1-432:0.20602,A0A1C3WDC1_9RHIZ/1-432:0.14920):0.11025,(L0LWM9_RHITR/1-443:0.27309,A0A1E4Y7E5_9RHIZ/1-432:0.20723):0.10459):0.50539,A0A0Q3PH86_9BRAD/1-438:0.62460):0.78888):0.17372):0.32278,(((A0A257SCN9_9PROT/1-434:0.96376,(((A0A1C3VZZ6_9RHIZ/1-432:0.38402,A0A126RM35_9SPHN/1-430:0.35492):0.11599,A0A2A3BP71_9RHIZ/1-431:0.57140):0.18975,((A0A257J7E9_9PROT/1-447:0.10850,A0A227JMQ5_9CAUL/1-447:0.25444):0.55848,A0A1G6Q3S6_9SPHN/1-433:0.56031):0.14491):0.22751):0.15361,(A0A1H6HYZ5_PHAFV/1-425:0.39508,(((A0A1N6JQQ9_9BURK/1-429:0.15310,A0A1G7SFP0_9BURK/1-429:0.28882):0.12150,(((A0A221A309_9BURK/1-429:0.16185,Q13HI6_PARXL/1-429:0.17241):0.03098,A0A1N6IW94_9BURK/1-429:0.20206):0.08569,A0A0N0ZCK1_9BURK/1-429:0.10014):0.07844):0.06042,(A0A158FSC6_9BURK/1-429:0.32426,A0A1I3PZR3_9BURK/1-429:0.24494):0.06694):0.17788):0.54589):0.12776,A0A248JYT1_9PROT/1-435:1.24236):0.12469):0.06109,(A0A1Q3UZW3_9PROT/1-422:0.64525,A0A1H5GNT3_9RHIZ/1-442:0.55304):0.82720):0.14718):0.10341,(((A0A1C2G372_9GAMM/1-427:2.59685,D7BEF9_MEISD/1-429:0.95012):0.19882,(((A0A068NQJ8_9BACT/1-425:1.24679,(A0A0S3TXG4_9CYAN/1-425:0.88962,A0A252D678_9NOSO/1-433:0.44090):0.30047):0.14166,K9UF19_CHAP6/1-417:0.87079):0.18783,(A0A016QRB9_9DEIO/1-436:1.07578,A0A016QK08_9DEIO/1-433:0.84987):0.19562):0.18654):0.14685,((((((A0A1P8FGN2_9PROT/1-417:0.41917,A0A177QRS1_9PROT/1-426:0.92678):0.55149,((A0A1H7IZY1_9PROT/1-429:0.36463,A0A1G5TQL0_9PROT/1-426:0.37927):0.23166,(A0A1Z4C3L2_9GAMM/1-429:0.67921,(R7X7C2_9BURK/1-439:0.65546,G7QCZ5_9DELT/1-426:0.80601):0.18365):0.08712):0.17760):0.16777,(((((A0A1G9CNF2_9GAMM/1-436:0.68800,A0A023NR71_9GAMM/1-430:0.39299):0.64374,A0A1I1ZNL5_9GAMM/1-440:1.03089):0.31759,((A0A238D9Y9_THIDL/1-431:0.76516,A0A1V3P6C2_9GAMM/1-413:0.71070):0.10869,(((A0A1V3PZA6_9GAMM/1-428:0.16930,(A0A1M7GT51_9GAMM/1-428:0.20426,(I4WXE3_9GAMM/1-428:0.24830,A0A154QLP8_9GAMM/1-428:0.10120):0.18996):0.07299):0.10437,A0A1Q3VKC1_9GAMM/1-439:0.35840):0.11039,(A0A1V3NZH3_9GAMM/1-428:0.43014,A0A154R3N7_9GAMM/1-428:0.29485):0.08040):0.41187):0.17161):0.24365,(A0A2G6SUJ0_9GAMM/1-438:0.23051,A0A1S8FYJ9_9BURK/1-428:0.37693):0.67153):0.19227,(((A0A1I6ME27_9GAMM/1-428:0.39169,A0A1I1X1D7_9GAMM/1-429:0.78590):0.19993,(A0A1H6URN2_9GAMM/1-428:1.07641,A0A1E4Q5D4_9GAMM/1-426:0.83556):0.30772):0.13536,(A0A1K1MNQ6_9GAMM/1-439:1.62368,(A0A023NU36_9GAMM/1-408:0.62408,A0A1G9JNG3_9GAMM/1-424:0.66012):0.46371):0.22199):0.52583):0.32229):0.19144,(((((A0A1G9DYT9_9PROT/1-415:1.01347,A0A1A9T265_9PROT/1-415:1.12134):0.42588,(((((A0A0S4P792_9BURK/1-433:0.30549,A0A1M5KEY8_9BURK/1-431:0.44713):0.28193,A0A1I4TRJ5_9GAMM/1-433:0.58053):0.29392,((((E6QUL0_9ZZZZ/1-430:0.55997,G3IVL3_METTV/1-430:0.26057):0.12243,(((K0WFW6_PSEFL/1-431:0.35285,A0A1H0MIC3_9PSED/1-431:0.35774):0.16361,(A0A0M4QBG4_9PSED/1-431:0.58265,A0A1J0EJK2_9PSED/1-431:0.20962):0.17451):0.53553,(A0A127QJ74_9BURK/1-422:0.19819,(A0A1I3E3Y6_9BURK/1-422:0.26673,((A0A1I1DA42_9BURK/1-422:0.21114,A0A127QZ81_9BURK/1-422:0.36459):0.03681,G0ABI3_COLFT/1-422:0.14941):0.06447):0.14881):0.08342):0.11077):0.09780,D7DJH1_METV0/1-424:0.60310):0.10472,(A0A1Y0G677_9PROT/1-426:0.37899,F1W0C9_9BURK/1-427:0.25284):0.27142):0.03365):0.06218,((A0A1E7WAP9_9BURK/1-426:0.59544,(((A0A0J1DEG0_9BURK/1-429:0.21458,(A0A0Q6TKY1_9BURK/1-436:0.19450,A0A098UDW8_9BURK/1-429:0.11163):0.25492):0.66750,((A0A0K1K7G9_9BURK/1-412:0.70833,A0A0Q8QPC1_9BURK/1-420:0.54453):0.24131,A0A1I7FTB7_9BURK/1-436:0.48519):0.07338):0.23047,((((A0A1M7R8A8_9BURK/1-436:0.23655,A0A1G7Q365_9BURK/1-437:0.30162):0.15884,A0A1E7V609_9BURK/1-426:0.39072):0.10330,A0A0Q7EUC2_9BURK/1-427:0.70267):0.28203,A0A2G3JTU5_9BURK/1-430:0.49176):0.09444):0.09559):0.14024,(A0A0C2BRV0_9BURK/1-432:0.65861,(A0A1E7VQC9_9BURK/1-439:0.66508,A0A0J1DCU6_9BURK/1-428:0.46817):0.12806):0.07033):0.04190):0.11841,(A0A0K2BE36_9BURK/1-424:1.01144,((A0A158JDU5_9BURK/1-433:0.29503,(A0A2C8Y8U5_9BURK/1-431:0.33771,A0A248VUX4_9BURK/1-434:0.27317):0.11855):0.31157,((A0A160FJZ9_9BURK/1-428:0.31968,A0A1A9NBK9_9BURK/1-430:0.51996):0.16910,(A0A1V0WLU6_9BURK/1-432:0.23908,I5CF69_9BURK/1-428:0.12204):0.26959):0.13057):0.32612):0.18238):0.07062):0.07850,A0A239JPA8_9BURK/1-432:0.95707):0.09962,(A0A0Q8REF6_9BURK/1-431:0.32314,(A0A254TKB8_9BURK/1-425:0.14604,A0A254TDS8_9BURK/1-430:0.20116):0.28220):0.68677):0.14203,(((((((A0A1D2SG30_9BURK/1-413:0.45957,((((((A0A1Q3S2B8_9BURK/1-419:0.30566,(A0A1P8K105_9BURK/1-424:0.28835,C6X779_METGS/1-415:0.53705):0.12541):0.06857,(((A0A1C2YVP9_ALCXX/1-404:0.99348,A0A2A7UU75_COMTR/1-419:0.51824):0.11405,(A0A246IQJ4_STEMA/1-420:0.72672,A0A0S9M5I5_9BURK/1-415:0.35964):0.09644):0.15010,A0A0Q4XYV2_9BURK/1-419:0.33970):0.09121):0.02984,A0A0D1M1I5_PSEPU/1-416:0.53541):0.06364,(A0A257DE66_9BURK/1-418:0.24922,A0A258R468_9BURK/1-412:0.42791):0.12419):0.07805,A0A1W6LGT0_9BURK/1-420:0.42794):0.13611,(Q21Z51_RHOFT/1-422:0.22314,A0A2D0IFH8_9BURK/1-422:0.51689):0.12329):0.09201):0.18703,((A0A0Q6TVX6_9BURK/1-418:0.31987,A0A0Q7SPW4_9BURK/1-417:0.44059):0.13605,A0A0Q6WG76_9BURK/1-414:0.40283):0.64516):0.19305,A0A0Q4GD07_9BURK/1-408:0.51497):0.43814,(((A0A257EMD5_9PROT/1-420:0.67675,(A0A258VKW9_9SPHN/1-422:0.55248,A0A255YDF2_9SPHN/1-422:0.33689):0.54880):1.00793,(A0A1M3D943_9SPHN/1-428:0.80195,((A0A1Q4BIX3_9RHIZ/1-434:0.63697,A0A256GH11_9RHIZ/1-430:0.46753):0.15088,((((A0A2A2VN22_9BRAD/1-455:0.25731,A0A1Q5RX69_9BRAD/1-436:0.09631):0.06956,A0A0D1MIZ2_BRAEL/1-432:0.24086):0.40002,(A0A1W2BEB4_9BURK/1-425:1.21501,(A0A240DYL4_9BURK/1-423:0.45449,((A0A1J0DAN4_9BURK/1-433:0.18767,(A0A191UGB4_9BURK/1-428:0.11367,A0A1L9GLJ0_9BURK/1-425:0.21418):0.07263):0.13075,A0A254PY18_9BURK/1-424:0.33898):0.30352):0.29881):0.21582):0.11446,((((A0A1C3XGP0_9RHIZ/1-437:0.12227,A0A071HUC8_AGRRH/1-422:0.21466):0.13668,A0A1M3QEG4_9RHIZ/1-438:0.24223):0.67202,((A0A1I1PFS4_9BURK/1-438:0.15043,A0A1H3BEL4_9BURK/1-440:0.17963):0.14857,A0A127QJ73_9BURK/1-437:0.39325):0.06638):0.10557,((((A0A1D9LCZ4_9NEIS/1-433:0.19603,A0A1R0MVM1_9NEIS/1-433:0.25938):0.34137,(((A0A1H4HNT3_9BURK/1-433:0.12736,A0A2C9BMW8_9BURK/1-432:0.19342):0.07548,(A0A1H4LGM3_9PSED/1-432:0.48612,A0A132CXC7_9BURK/1-433:0.10390):0.12686):0.05040,A0A1D7Z836_9BURK/1-426:0.42297):0.04541):0.04586,(((A0A100HSC6_9RALS/1-428:0.20035,A0A100HQF3_9RALS/1-434:0.26402):0.30145,((A0A117V216_9SPHN/1-436:0.35440,A0A124JYI9_9SPHN/1-431:0.28679):0.53372,A0A0G3ESV7_9BURK/1-432:0.51191):0.08676):0.03906,((((B2TB42_PARPJ/1-432:0.11066,(A0A0D5VA46_9BURK/1-432:0.13134,A0A1A9N0Q7_9BURK/1-419:0.18325):0.04414):0.10515,(A0A0M4PKU7_9BURK/1-432:0.27678,(E8YRI6_9BURK/1-441:0.17033,E1T5I0_BURSG/1-440:0.27760):0.13956):0.14549):0.06134,A0A248VMY2_9BURK/1-429:0.25679):0.13201,(A0A1H1HCI4_9BURK/1-433:0.28044,A0A2C8YRX8_9BURK/1-433:0.22255):0.11297):0.10283):0.06144):0.11277,(N6V703_9RHIZ/1-462:0.56106,((A0A239SIS6_9BURK/1-435:0.52235,(V5PTH2_9BURK/1-435:0.22846,(A0A1Q4CG95_9BURK/1-426:0.38128,(R7X798_9BURK/1-435:0.10383,A0A0G4JKX8_9BURK/1-435:0.16253):0.14736):0.10765):0.12137):0.42038,((A0A1A5PRE0_RHILI/1-434:0.25316,A0A090GUE7_MESPL/1-434:0.40217):0.35390,A0A1V3PNV6_9GAMM/1-423:0.53705):0.09773):0.08967):0.06663):0.09028):0.04732):0.10520):0.22134):0.56222):0.30156,(((((A0A2G5R9R0_9CAUL/1-432:0.75789,(A0A0Q7T7D7_9CAUL/1-426:0.22846,R0EM05_CAUVI/1-428:0.37065):0.33998):0.28187,(((((T0G5Q3_9SPHN/1-416:0.36461,(A0A1M3MM09_9RHIZ/1-417:0.29921,A0A1M3DH08_9SPHN/1-430:0.22513):0.17361):0.10192,(A0A1M2ZK38_9SPHN/1-416:0.23365,A0A1M3DG42_9SPHN/1-416:0.15387):0.22779):0.24669,A0A1E4N1X8_9SPHN/1-416:0.96459):0.53465,A0A160TN48_9ZZZZ/1-451:0.59492):0.13034,(A0A2D8Q649_9PROT/1-415:0.94802,(A0A1E1F895_9SPHN/1-421:0.50031,(A0A1G5T6C0_9SPHN/1-432:0.71125,(A0A1Q3JE84_9PROT/1-416:1.32413,A0A1Y2Q9E4_9SPHN/1-420:0.74798):0.21296):0.27115):0.09863):0.11113):0.16991):0.11552,(B4RC13_PHEZH/1-423:0.68393,((A0A1D7U2J3_9BRAD/1-434:0.74700,(((M5END0_9RHIZ/1-406:0.43471,(U1X0F7_9RHIZ/1-437:0.22772,A0A1J6HS76_9RHIZ/1-434:0.34892):0.64032):0.16615,A0A0M3B5L5_9RHIZ/1-423:0.28927):0.10826,(A0A1S9GGP0_RHILV/1-437:0.36443,(A0A0Q6SEE7_9RHIZ/1-406:0.45294,A0A1S7N574_9RHIZ/1-435:0.64124):0.06914):0.40797):0.24512):0.14650,A0A1M7ZPX1_9RHIZ/1-432:1.09380):0.21837):0.16729):0.47595,(A0A1T4JUV8_9PROT/1-420:0.49856,(A0A1H8Q997_9PROT/1-427:0.37384,(A0A259MHY5_9PROT/1-419:0.37985,A0A1Q3KNK8_9PROT/1-430:0.98836):0.39104):0.09337):0.40655):0.11361,((R0D455_CAUVI/1-423:0.47512,(D5VKS0_CAUST/1-421:0.22695,A0A2G4KBV7_9CAUL/1-421:0.26192):0.18548):0.55385,(((((A0A0Q7QRB2_9CAUL/1-422:0.16632,A0A258HQN9_9CAUL/1-424:0.22582):0.28618,((A0A0T6Z9P5_9RHIZ/1-439:0.21964,Q92Z88_RHIME/1-439:0.27154):0.12254,A0A258IXY5_9CAUL/1-432:0.23823):0.12714):0.38679,B0T0M9_CAUSK/1-423:0.56806):0.04052,J2GRS0_9CAUL/1-456:0.50070):0.10233,X6CHY2_9RHIZ/1-418:0.50680):0.24801):0.11435):0.35566):0.26592):0.12238,((((A0A1H8EHG4_9BURK/1-419:0.48265,I9BR22_9RALS/1-422:0.53596):0.40335,A0A0N1LE46_9PROT/1-420:0.77514):0.53997,(A0A1P8KEZ9_9BURK/1-425:0.43018,((A0A257LG91_9BURK/1-424:0.32631,(A0A1J5S912_9ZZZZ/1-425:0.39653,A0A1G8J1I8_9RHOO/1-425:0.25719):0.34969):0.13215,(A0A254N8I2_9BURK/1-422:0.27188,A0A2G6YYN8_9BURK/1-437:0.70578):0.16503):0.19533):0.75762):0.49009,A0A1Q7ISK7_9PROT/1-418:0.74135):0.10432):0.13543,(A0A0Q7XRY2_9BURK/1-425:0.11434,A0A0J1DHR5_9BURK/1-427:0.46814):0.79085):0.06664,(((A0A0B7IXZ1_9PROT/1-426:1.02580,A0A1J5QX70_9ZZZZ/1-466:0.48929):0.41379,A0A139BUH2_9PROT/1-443:0.69500):0.26876,A0A0C5J0I7_9RHOO/1-421:0.65780):0.55830):0.10751):0.13178):0.15706,(((((Q471I6_CUPNJ/1-433:0.53643,A0A1H0P230_9RALS/1-438:0.61906):0.91972,(A0A291ET17_RALPI/1-423:0.13167,(A0A0B2AU88_9ACTN/1-423:0.19543,B2UK75_RALPJ/1-423:0.20966):0.07199):0.78530):0.50085,(((A0A2A7SHP9_BURGA/1-439:1.36088,(A0A0E1TS80_BURPE/1-484:0.01969,(C4IAW6_BURPE/1-484:0.14527,A0A0F6G2J2_BURPE/1-484:0.06235):0.06759):0.56324):0.23890,(A0A0H3KRH5_BURM1/1-434:0.21704,((A0A0D5IXX2_9BURK/1-439:0.30764,((((A0A103B5D8_9BURK/1-430:0.15346,A0A1E4YTJ4_9BURK/1-434:0.21291):0.04801,B1KAD0_BURCC/1-430:0.16232):0.08523,(A0A238H667_9BURK/1-434:0.36361,(((A0A105V0F7_9BURK/1-435:0.22281,A0A0D8E5K3_9BURK/1-440:0.10481):0.06757,B1TBW3_9BURK/1-436:0.22437):0.03581,(A0A1B4NWY0_9BURK/1-437:0.18810,A0A124PUH5_BURVI/1-445:0.19505):0.09606):0.03878):0.07770):0.05201,((A0A103K3U6_9BURK/1-434:0.27111,A0A118ITP5_BURCE/1-430:0.17065):0.07724,(A0A0B2AVM0_9ACTN/1-426:0.13094,A0A228JHE9_9BURK/1-426:0.24247):0.11061):0.05753):0.05511):0.18065,F0GKE4_9BURK/1-435:0.20036):0.17730):0.59271):0.56890,(V5PR27_9BURK/1-435:0.53267,((A0A1J0M022_9BURK/1-423:0.12899,A0A0H3X0H5_9BURK/1-423:0.17968):0.21681,A0A1J0LZR8_9BURK/1-426:0.42002):0.21229):0.98257):0.53060):0.34536,((A0A1H7VCZ5_9BURK/1-507:0.69702,(A0A0P9BAM4_VARPD/1-435:0.34034,A0A0D0KHX7_VARPD/1-431:0.40735):0.48503):0.30569,((A0A1M7P3G7_9BURK/1-435:0.66817,(A0A246JL74_9BURK/1-453:0.31187,((A0A1A9HEU8_9BURK/1-453:0.07650,A0A246H1J8_9BURK/1-459:0.24681):0.11138,A0A1I6LH12_9BURK/1-429:0.28605):0.23236):0.55342):0.20643,((A0A1C6R331_9BURK/1-431:0.23319,A0A1H4GU54_9BURK/1-431:0.18838):0.42074,A0A109BPI7_9BURK/1-431:0.31655):0.33265):0.07955):0.68073):0.17642,(A0A0N0GQ14_9NEIS/1-421:1.48867,((((A0A1G6TFH5_9BURK/1-438:0.63553,A0A1H7EKL7_9BURK/1-434:1.14931):0.49724,(((D5WKX4_BURSC/1-517:0.20839,A0A1H1KB86_9BURK/1-439:0.22860):0.22195,A0A149PGL2_9BURK/1-439:0.43972):0.64741,((A0A158KIS1_9BURK/1-437:0.76727,((((A0A158D6Q1_9BURK/1-433:0.78386,A0A158CGM5_9BURK/1-428:0.47656):0.07137,(A0A158DFH6_9BURK/1-431:0.43262,K8RAV0_9BURK/1-438:0.37065):0.19911):0.09100,(A0A158AQP5_9BURK/1-437:0.66832,(A0A158D1S0_9BURK/1-431:0.37113,(A0A149Q9C7_9BURK/1-431:0.10807,A0A158E2Z0_9BURK/1-430:0.17061):0.48773):0.11048):0.06964):0.08386,A0A2C8YCH2_9BURK/1-433:0.77903):0.19629):0.27896,A0A1L6I1D6_9BURK/1-431:0.92784):0.22178):0.44159):0.31092,((A0A158L154_9BURK/1-441:0.67762,(A0A1H6YPI7_9BURK/1-436:0.35488,(B2JMU5_PARP8/1-403:0.70512,A0A1G8U315_9BURK/1-449:0.80107):0.20592):0.70713):0.06721,(A0A221AK14_9BURK/1-425:0.39475,A0A1I7EJ61_9BURK/1-432:0.28712):0.56942):0.31695):2.10034,((((A0A1N6GM65_9BURK/1-429:0.42908,A0A1N6JCK7_9BURK/1-429:0.18538):0.26142,(A0A0P0RJT1_9BURK/1-432:0.24478,B2JMU6_PARP8/1-432:0.31034):0.17563):0.07523,(A0A0N1KJH5_9BURK/1-429:0.12089,A0A1M6S1Z2_9BURK/1-429:0.42825):0.14091):0.39686,((((A0A228JI65_9BURK/1-430:0.29881,(((((Q0B884_BURCM/1-429:0.28334,(A0A102EXV7_9BURK/1-428:0.27342,(A0A132EVP2_9BURK/1-430:0.11670,(A0A0D8E6K8_9BURK/1-427:0.20374,A0A103QSB3_9BURK/1-428:0.11976):0.03551):0.06414):0.03629):0.03439,(A0A1B4P1V0_9BURK/1-428:0.22948,A0A103HPM0_BURVI/1-428:0.18215):0.05509):0.08064,B9AZK3_9BURK/1-428:0.23116):0.08696,(A0A228HEM1_9BURK/1-430:0.15894,A0A1B4DNS0_9BURK/1-430:0.15168):0.13977):0.10484,A2WFH3_9BURK/1-428:0.30471):0.08509):0.09114,A0A0G3Z7L7_9BURK/1-430:0.52204):0.10657,((A0A1Q8IRG8_9BURK/1-424:0.41644,A0A149Q9N4_9BURK/1-430:0.23140):0.04574,((A0A149PBW9_9BURK/1-430:0.14162,E8YV09_9BURK/1-430:0.22778):0.07718,(A0A1I9YQT3_9BURK/1-430:0.18484,A0A1H1J7S2_9BURK/1-430:0.16080):0.11254):0.12902):0.10093):0.34702,(A0A1G7CDN2_9BURK/1-446:0.22421,(A0A0A6QJ14_9BURK/1-431:0.39444,A0A1N7RQS0_9BURK/1-431:0.37100):0.11048):0.59346):0.28121):0.26342):0.22711):0.16172):0.08438):0.11125,(((A0A1I7JEM7_9BURK/1-420:0.43605,A0A1I5U803_9BURK/1-417:0.28805):0.32906,(A0A1E4NTD1_9BURK/1-428:0.46308,A0A0Q7A4E7_9BURK/1-426:0.37105):0.21454):0.69003,((A0A0Q7TT56_9RHIZ/1-417:1.37447,I4YML0_9RHIZ/1-423:1.10150):0.35730,(A0A1W6ZRK6_9RHIZ/1-428:0.82860,(A0A1M7UDC9_9BRAD/1-437:0.56768,(A0A1M5UY48_9BRAD/1-430:0.17893,(A0A1M5VRK3_9BRAD/1-437:0.16971,(A0A1H2BUN4_9BRAD/1-429:0.15999,((H0ST03_BRAS3/1-434:0.29500,H0TXX7_9BRAD/1-448:0.31564):0.19036,((((((A0A1L3FAM8_BRAJP/1-455:0.24768,A0A1Q5SFB9_9BRAD/1-415:0.12455):0.06993,A0A1H7X9H7_9BRAD/1-428:0.17680):0.03009,(A0A0X8CL20_9BRAD/1-430:0.16968,A0A150UJX7_9BRAD/1-428:0.18331):0.06933):0.04456,A0A0R3DS83_9BRAD/1-440:0.18797):0.04193,A0A0D7N8E3_9BRAD/1-415:0.13181):0.09442,(A0A176YCI2_9BRAD/1-428:0.15635,A0A176ZEY5_9BRAD/1-428:0.16641):0.09132):0.21969):0.17130):0.09532):0.08347):0.30800):0.45891):0.38453):0.20574):0.29646):0.22394):0.10378):0.13885):0.21991):0.40701):0.13822):0.20132):0.07105):0.11999):0.29424):0.48601):0.33166):0.93630):0.78177):0.59583):0.55800):11.27731;
