# Supplementary material for: High-resolution structures with bound Mn2+ and Cd2+ map the metal import pathway in an Nramp transporter
Source: eLife. 2023 Apr 11;12:e84006. doi: 10.7554/eLife.84006 (PMC10185341; doi:10.7554/eLife.84006)
Supplement: Figure 5—source data 1. [file elife-84006-fig5-data1.zip]

Archive with 7 entries (7 files):
- Figure 5-source data 1/A47W Mg.OPJ
- Figure 5-source data 1/D296A Mg.OPJ
- Figure 5-source data 1/D369A Mg.OPJ
- Figure 5-source data 1/D56A Mg.OPJ
- Figure 5-source data 1/G223W Mg.OPJ
- Figure 5-source data 1/M230A Mg.OPJ
- Figure 5-source data 1/WT_Mg.OPJ
