# Supplementary material for: High-resolution structures with bound Mn2+ and Cd2+ map the metal import pathway in an Nramp transporter
Source: eLife. 2023 Apr 11;12:e84006. doi: 10.7554/eLife.84006 (PMC10185341; doi:10.7554/eLife.84006)
Supplement: Appendix 1—table 1—source data 1. [file elife-84006-app1-table1-data1.zip]

Archive with 58 entries (58 files):
- Appendix 1-table 1-source data 1/A47W_D296A_Mn_onesite_first_run.OPJ
- Appendix 1-table 1-source data 1/A47W_D296A_Mn_onesite_second_run.OPJ
- Appendix 1-table 1-source data 1/A47W_D296A_Mn_twosite_notfitting_first_run.OPJ
- Appendix 1-table 1-source data 1/A47W_D296A_Mn_twosite_notfitting_second_run.OPJ
- Appendix 1-table 1-source data 1/A47W_D369A_Mn_onesite_first_run.OPJ
- Appendix 1-table 1-source data 1/A47W_D369A_Mn_onesite_second_run.OPJ
- Appendix 1-table 1-source data 1/A47W_D369A_Mn_twosite_notfitting_first_run.OPJ
- Appendix 1-table 1-source data 1/A47W_D369A_Mn_twosite_notfitting_second_run.OPJ
- Appendix 1-table 1-source data 1/A47W_Mn_onesite_first_run.OPJ
- Appendix 1-table 1-source data 1/A47W_Mn_onesite_second_run.OPJ
- Appendix 1-table 1-source data 1/A47W_Mn_twosite_first_run.OPJ
- Appendix 1-table 1-source data 1/A47W_Mn_twosite_second_run.OPJ
- Appendix 1-table 1-source data 1/D296A_Mn_onesite_first_run.OPJ
- Appendix 1-table 1-source data 1/D296A_Mn_onesite_second_run.OPJ
- Appendix 1-table 1-source data 1/D296A_Mn_onesite_third_run.OPJ
- Appendix 1-table 1-source data 1/D296A_Mn_twosite_notfitting_first_run.OPJ
- Appendix 1-table 1-source data 1/D296A_Mn_twosite_notfitting_second_run.OPJ
- Appendix 1-table 1-source data 1/D296A_Mn_twosite_notfitting_third_run.OPJ
- Appendix 1-table 1-source data 1/D369A_Mn_onesite_first_run.OPJ
- Appendix 1-table 1-source data 1/D369A_Mn_onesite_second_run.OPJ
- Appendix 1-table 1-source data 1/D369A_Mn_onesite_third_run.OPJ
- Appendix 1-table 1-source data 1/D369A_Mn_twosite_notfitting_first_run.OPJ
- Appendix 1-table 1-source data 1/D369A_Mn_twosite_notfitting_second_run.OPJ
- Appendix 1-table 1-source data 1/D369A_Mn_twosite_notfitting_third_run.OPJ
- Appendix 1-table 1-source data 1/D56A_D296A_Mn_onesite_first_run.OPJ
- Appendix 1-table 1-source data 1/D56A_D296A_Mn_onesite_second_run.OPJ
- Appendix 1-table 1-source data 1/D56A_D296A_Mn_twosite_notfitting_first_run.OPJ
- Appendix 1-table 1-source data 1/D56A_D296A_Mn_twosite_notfitting_second_run.OPJ
- Appendix 1-table 1-source data 1/D56A_D369A_Mn_onesite_first_run.OPJ
- Appendix 1-table 1-source data 1/D56A_D369A_Mn_onesite_second_run.OPJ
- Appendix 1-table 1-source data 1/D56A_D369A_Mn_twosite_notfitting_first_run.OPJ
- Appendix 1-table 1-source data 1/D56A_D369A_Mn_twosite_notfitting_second_run.OPJ
- Appendix 1-table 1-source data 1/D56A_Mn_onesite_first_run.OPJ
- Appendix 1-table 1-source data 1/D56A_Mn_onesite_second_run.OPJ
- Appendix 1-table 1-source data 1/D56A_Mn_twosite_first_run.OPJ
- Appendix 1-table 1-source data 1/D56A_Mn_twosite_second_run.OPJ
- Appendix 1-table 1-source data 1/G223W_Mn_onesite_first_run.OPJ
- Appendix 1-table 1-source data 1/G223W_Mn_onesite_second_run.OPJ
- Appendix 1-table 1-source data 1/G223W_Mn_twosite_notfitting_first_run.OPJ
- Appendix 1-table 1-source data 1/G223W_Mn_twosite_notfitting_second_run.OPJ
- Appendix 1-table 1-source data 1/M230A_D296A_Mn_onesite_first_run.OPJ
- Appendix 1-table 1-source data 1/M230A_D296A_Mn_onesite_second_run.OPJ
- Appendix 1-table 1-source data 1/M230A_D296A_Mn_twosite_notfitting_first_run.OPJ
- Appendix 1-table 1-source data 1/M230A_D296A_Mn_twosite_notfitting_second_run.OPJ
- Appendix 1-table 1-source data 1/M230A_D369A_Mn_onesite_first_run.OPJ
- Appendix 1-table 1-source data 1/M230A_D369A_Mn_onesite_second_run.OPJ
- Appendix 1-table 1-source data 1/M230A_D369A_Mn_twosite_notfitting_first_run.OPJ
- Appendix 1-table 1-source data 1/M230A_D369A_Mn_twosite_notfitting_second_run.OPJ
- Appendix 1-table 1-source data 1/M230A_Mn_onesite_first_run.OPJ
- Appendix 1-table 1-source data 1/M230A_Mn_onesite_second_run.OPJ
- Appendix 1-table 1-source data 1/M230A_Mn_twosite_first_run.OPJ
- Appendix 1-table 1-source data 1/M230A_Mn_twosite_second_run.OPJ
- Appendix 1-table 1-source data 1/WT_Mn_onesite_first_run.OPJ
- Appendix 1-table 1-source data 1/WT_Mn_onesite_second_run.OPJ
- Appendix 1-table 1-source data 1/WT_Mn_onesite_third_run.OPJ
- Appendix 1-table 1-source data 1/WT_Mn_twosite_first_run.OPJ
- Appendix 1-table 1-source data 1/WT_Mn_twosite_second_run.OPJ
- Appendix 1-table 1-source data 1/WT_Mn_twosite_third_run.OPJ
